# Supplementary material for: Modular engineering of thermoresponsive allosteric proteins
Source: Nat Chem Biol. 2026 Feb 12;22(5):751–8. doi: 10.1038/s41589-026-02151-y (PMC13128441; doi:10.1038/s41589-026-02151-y)
Supplement: Supplementary file 3 — Raw data supplementary figures, GenBank files, structures, T7 gels and western blot images. [file 41589_2026_2151_MOESM3_ESM.zip]

Archive with 96 entries (93 files):
- Supplementary_Data/
- Supplementary_Data/Supplementary_Data_files.xlsx
- __MACOSX/Supplementary_Data/._Supplementary_Data_files.xlsx
- Supplementary_Data/genebank_files/
- Supplementary_Data/LEXY_statistics.xlsx
- __MACOSX/Supplementary_Data/._LEXY_statistics.xlsx
- Supplementary_Data/structures/
- Supplementary_Data/genebank_files/AAVS1-sgRNA (SpyCas9).gb
- Supplementary_Data/genebank_files/AcrIIA5-E76-LOV_C450A.gb
- Supplementary_Data/genebank_files/AcrIIA5-E76-LOV_C450A_K488N.gb
- Supplementary_Data/genebank_files/AcrIIA5.gb
- Supplementary_Data/genebank_files/AraC.gb
- Supplementary_Data/genebank_files/AraC_S170_C450A_E409C.gb
- Supplementary_Data/genebank_files/AraC_S170_C450A_E409R.gb
- Supplementary_Data/genebank_files/AraC_S170_C450A_E409V.gb
- Supplementary_Data/genebank_files/AraC_S170_C450A_R448S.gb
- Supplementary_Data/genebank_files/AraC_S170_C450A_R460H.gb
- Supplementary_Data/genebank_files/AraC_S170_C450A_R464H.gb
- Supplementary_Data/genebank_files/AraC_S170_LOV.gb
- Supplementary_Data/genebank_files/AraC_S170_LOV_C450A.gb
- Supplementary_Data/genebank_files/AraC_S170_LOV_C450A_D432V.gb
- Supplementary_Data/genebank_files/AraC_S170_LOV_C450A_D459E.gb
- Supplementary_Data/genebank_files/AraC_S170_LOV_C450A_K488N.gb
- Supplementary_Data/genebank_files/AraC_S170_LOV_C450A_P423R_R460H_D515V.gb
- Supplementary_Data/genebank_files/AraC_S170_LOV_C450A_P456L.gb
- Supplementary_Data/genebank_files/AraC_S170_LOV_C450A_R464H_I531F.gb
- Supplementary_Data/genebank_files/AraC_S170_LOV_C450A_S486C.gb
- Supplementary_Data/genebank_files/CAT.gb
- Supplementary_Data/genebank_files/CAT_K136_GPG_LOV2.gb
- Supplementary_Data/genebank_files/CAT_K136_GP_LOV2.gb
- Supplementary_Data/genebank_files/CAT_K136_GP_LOV2_C450A.gb
- Supplementary_Data/genebank_files/CAT_K136_GP_LOV_C450A_D432V.gb
- Supplementary_Data/genebank_files/CAT_K136_GP_LOV_C450A_E409C.gb
- Supplementary_Data/genebank_files/CAT_K136_GP_LOV_C450A_E409V.gb
- Supplementary_Data/genebank_files/CAT_K136_GP_LOV_C450A_K488N.gb
- Supplementary_Data/genebank_files/CAT_K136_GS_LOV.gb
- Supplementary_Data/genebank_files/CAT_K136_G_LOV2.gb
- Supplementary_Data/genebank_files/CAT_K136_LOV.gb
- Supplementary_Data/genebank_files/CAT_K136_PG_LOV2.gb
- Supplementary_Data/genebank_files/CCR5-sgRNA (SpyCas9).gb
- Supplementary_Data/genebank_files/CFTR-sgRNA (SpyCas9).gb
- Supplementary_Data/genebank_files/CRISPRa-RFP-reporter.gb
- Supplementary_Data/genebank_files/dSpyCas9-E566-LOV-VPR.gb
- Supplementary_Data/genebank_files/dSpyCas9-E566-LOV_C450A-VPR.gb
- Supplementary_Data/genebank_files/dSpyCas9-E566-LOV_C450A_K488N-VPR.gb
- Supplementary_Data/genebank_files/dSpyCas9-T1048-LOV_C450A-VPR.gb
- Supplementary_Data/genebank_files/dSpyCas9-T1048-LOV_C450A_K488N-VPR.gb
- Supplementary_Data/genebank_files/dSpyCas9-VPR.gb
- Supplementary_Data/genebank_files/dspyCas9_MCP_A56_GS_LOV_C450A_SoxS.gb
- Supplementary_Data/genebank_files/dspyCas9_MCP_A97_GS_LOV_C450A_SoxS.gb
- Supplementary_Data/genebank_files/dspyCas9_MCP_del3G_LOV_C450A_SoxS.gb
- Supplementary_Data/genebank_files/dspyCas9_MCP_N27_GS_LOV_C450A_K488N_SoxS.gb
- Supplementary_Data/genebank_files/dspyCas9_MCP_N27_GS_LOV_C450A_SoxS.gb
- Supplementary_Data/genebank_files/dspyCas9_MCP_SoxS_non-targeting.gb
- Supplementary_Data/genebank_files/dspyCas9_MCP_SoxS_targeting.gb
- Supplementary_Data/genebank_files/mCherry-CRISPRa reporter.gb
- Supplementary_Data/genebank_files/mRFP_LOV-EAA.gb
- Supplementary_Data/genebank_files/mRFP_LOV-EAAKGS.gb
- Supplementary_Data/genebank_files/mRFP_LOV-EAAKGS_E409V.gb
- Supplementary_Data/genebank_files/mRFP_LOV-EAAKGS_L493V.gb
- Supplementary_Data/genebank_files/mRFP_LOV-LAAKGS_E409V.gb
- Supplementary_Data/genebank_files/mRFP_SSGSG_LOV-LAA.gb
- Supplementary_Data/genebank_files/pBAD-RFP.gb
- Supplementary_Data/genebank_files/RFP_inducible.gb
- Supplementary_Data/genebank_files/SauCas9_EMX1-sgRNA.gb
- Supplementary_Data/genebank_files/SauCas9_GRIN2B-sgRNA.gb
- Supplementary_Data/genebank_files/SauCas9_sgRNA-scaffold.gb
- Supplementary_Data/genebank_files/SpyCas9-E566-GR2.gb
- Supplementary_Data/genebank_files/SpyCas9-E566-LOV_C450A.gb
- Supplementary_Data/genebank_files/SpyCas9-E566-LOV_C450A_D432V.gb
- Supplementary_Data/genebank_files/SpyCas9-E566-LOV_C450A_K488N.gb
- Supplementary_Data/genebank_files/SpyCas9-T1048-GR2.gb
- Supplementary_Data/genebank_files/SpyCas9.gb
- Supplementary_Data/genebank_files/Tet-sgRNA.gb
- Supplementary_Data/genebank_files/H2B-EGFP.gb
- Supplementary_Data/genebank_files/NLS-mCherry-NES16-C450A.gb
- Supplementary_Data/genebank_files/NLS-mCherry-LEXY-C450A-K488N.gb
- Supplementary_Data/genebank_files/NLS-mCherry-LEXY.gb
- Supplementary_Data/genebank_files/NLS-mCherry-AsLOV2.gb
- Supplementary_Data/genebank_files/CAT_WT_GSGSG_RFP.gb
- Supplementary_Data/genebank_files/CAT_K136_GP_LOV_C450A_K488N_GSGSG_RFP.gb
- Supplementary_Data/genebank_files/CAT_K136_GP_LOV_C450A_GSGSG_RFP.gb
- Supplementary_Data/genebank_files/CAT_K136_GP_LOV_C450A_E409V_GSGSG_RFP.gb
- Supplementary_Data/genebank_files/CAT_K136_GP_LOV_C450A_E409C_GSGSG_RFP.gb
- Supplementary_Data/genebank_files/CAT_K136_GP_LOV_C450A_D432V_GSGSG_RFP.gb
- Supplementary_Data/genebank_files/AraC_S170_LOV_T406A_T407A.gb
- Supplementary_Data/genebank_files/AraC_S170_LOV_N538E.gb
- Supplementary_Data/genebank_files/AraC_S170_LOV_I532A.gb
- Supplementary_Data/genebank_files/AraC_S170_LOV_G528A_N538E.gb
- Supplementary_Data/genebank_files/AraC_S170_LOV_C450A_D432V_K488N.gb
- Supplementary_Data/genebank_files/sspB-(GGGGS)2-VPR.gb
- Supplementary_Data/genebank_files/dSpyCas9-GGSGG-oLID.gb
- Supplementary_Data/genebank_files/dSpyCas9-GGSGG-LOVssrA.gb
- Supplementary_Data/genebank_files/dSpyCas9-GGSGG-iLID.gb
- Supplementary_Data/structures/D432V.pse
- Supplementary_Data/structures/K488N.pse
