# Supplementary material for: Modular engineering of thermoresponsive allosteric proteins
Source: Nat Chem Biol. 2026 Feb 12;22(5):751–8. doi: 10.1038/s41589-026-02151-y (PMC13128441; doi:10.1038/s41589-026-02151-y)
Supplement: Supplementary file 3 — Raw data supplementary figures, GenBank files, structures, T7 gels and western blot images. [file 41589_2026_2151_MOESM3_ESM.zip › Supplementary_Data/Supplementary_Data_files.xlsx]

## Sheet: S1
a
Sample	37°C rep 1	37°C rep 2	37°C rep 3	41°C rep 1	41°C rep 2	41°C rep 3
No AraC	0.84	0.8951	0.843	0.6154	0.6669	0.6761
AraC	0.9868	0.9658	1.0798	0.7381	0.745	0.7645
AraC_S170_LOV	0.999	0.851	0.9214	0.6194	0.6325	0.6468
AraC_S170_LOV_C450A	0.8859	0.8376	0.9036	0.6293	0.6346	0.6409
b
Sample	37°C rep 1	37°C rep 2	37°C rep 3	41°C rep 1	41°C rep 2	41°C rep 3
No AraC	50	45.8049	47.4496	53.6237	53.9811	50.2884
AraC	41588	40501.1	39077.6	31890	31002.7	33203.4
AraC_S170_LOV	28227.2	28528.8	29227.3	2118.18	1577.87	1900.12
AraC_S170_LOV_C450A	29027	26453	27237.7	2045.13	1597.86	2015.92

## Sheet: S4
b
Sample	37°C rep 1	37°C rep 2	37°C rep 3	41°C rep 1	41°C rep 2	41°C rep 3
AraC WT	24396765	27684492	21071643	27377543	25905543	28776856
LOV C450A	7428731	12366530	6000731	7174388	5792903	7801510
E409C	8631388	14245773	7689924	7583560	9094510	8095924
R464H+L531F	5483610	7050146	5703610	3921539	5824146	4638953

## Sheet: S5
Sample	37°C dark rep 1	37°C dark rep 2	37°C dark rep 3	37°C blue light rep 1	37°C blue light rep 2	37°C blue light rep 3	41°C dark rep 1	41°C dark rep 2	41°C dark rep 3
No-AraC	22.4783	24.3655	21.5037	23.5847	23.6084	22.6277	23.4968	22.7712	21.1856
AraC wt	16321.6	19618.1	17742.7	16739.7	20291.8	18500.8	13050.9	14985.8	15031.8
AraC-S170-LOV	12103.3	14326.4	12710.4	327.438	547.127	602.435	501.779	605.006	700.2
AraC-S170-LOV-C450A	11528.9	13721.9	13487.7	141.387	175.989	155.776	427.175	574.035	621.554
AraC-S170-LOV-C450A-D432V	10700.9	14690.4	14272.2	41.3638	49.1156	46.9662	105.121	118.932	146.043
AraC-S170-LOV-C450A-K488N	9597.97	10773.4	11591.8	34.6818	39.1041	51.0545	142.958	178.36	200.779
AraC-S170-LOV-C450A-D432V-K488N	730.668	1313.03	365.673	23.4279	26.4907	22.8498	21.3279	21.0867	20.8181
AraC-S170-LOV-T406A-T407A	15868.3	18757.8	18171.6	3851.65	7509.69	5311.02	12304.2	14526.2	14384.4
AraC-S170-LOV-I532A	12011.6	13445.9	14765.3	513.678	441.315	633.349	2039.33	2387.87	2746.88
AraC-S170-LOV-N538E	12390.6	14697.8	12825.6	2810.92	3521.56	4041.44	3429.04	3736.34	4347.87
AraC-S170-LOV-G528A-N538E	10398.6	10865.4	11848.7	10545.2	12939.1	12049.7	2080.34	2634.77	2698.44

## Sheet: S6
Sample	IPTG	Ara	Condition 1 rep 1	Condition 1 rep 2	Condition 1 rep 3	Condition 2 rep 1	Condition 2 rep 2	Condition 2 rep 3
AraC wt	50	0	29.3663	27.7094	24.7188	33.9349	34.6075	33.3969
AraC wt	50	1	7178.01	6210.26	9046.98	15755.7	14641.7	15574.7
AraC wt	50	4	17900.5	15736.5	22546.6	24258.5	24253.2	22056.8
AraC wt	50	8	19606.6	24008.5	24097.1	25470.4	26807.8	23992.7
AraC wt	50	16	23713.9	24336.8	26439.6	25616.4	26657.4	24945.5
AraC wt	50	25	25158.4	21026.2	28552.9	27312.6	25857.1	24578.4
AraC wt	100	0	29.0831	28.2663	22.5225	33.0241	34.2359	29.9646
AraC wt	100	1	8859.64	6284.22	9382.74	10654.3	12285.6	13781.4
AraC wt	100	4	18859	17835.4	22648.6	24094.5	23918.1	20883.1
AraC wt	100	8	21148.2	20116	25567.8	25931.2	26200.1	25836
AraC wt	100	16	24478.6	23410.4	29116.3	28160.1	27671.5	26552.3
AraC wt	100	25	27474.7	26974.9	30540.4	27523.1	28702.6	26239
AraC wt	400	0	31.1096	27.4326	30.5395	31.5562	29.3734	24.8825
AraC wt	400	1	598.06	934.816	1288.53	708.114	813.525	2293.41
AraC wt	400	4	10886.8	11661.5	8118.94	11344.4	11057.8	9239.68
AraC wt	400	8	22626.6	20327	27362.7	22096.2	21813.9	19817.1
AraC wt	400	16	25436.9	23978.5	29997.4	25694.2	26903.8	27378.1
AraC wt	400	25	25781	24941.2	30534.5	26424.4	26734.1	28359.7
AraC wt	1000	0	28.3688	32.5969	23.2198	32.6629	29.0102	28.7822
AraC wt	1000	1	151.542	195.147	2801.87	133.667	107.835	151.636
AraC wt	1000	4	4913.68	3527.31	8069.03	1073.56	1266.25	1054
AraC wt	1000	8	10778.5	14936.8	15118.9	6447.57	8836.48	7063.73
AraC wt	1000	16	20309.9	20318.9	34758.6	16711	21746.7	16802.3
AraC wt	1000	25	24278.8	22929.7	36543.9	23155.4	23823.9	24594.1
AraC-LOV-C450A	50	0	27.3764	26.9158	27.9835	27.3889	30.9864	29.7896
AraC-LOV-C450A	50	1	6523.48	5002.66	5446.22	2092.44	1583.95	478.36
AraC-LOV-C450A	50	4	7649.55	6564.14	7868.25	2673.58	3910.39	1526.39
AraC-LOV-C450A	50	8	8302.14	9007.2	9342.59	4861.97	4239.88	3303.61
AraC-LOV-C450A	50	16	9736.48	9507.2	11830.1	4368.19	6174.2	3480.04
AraC-LOV-C450A	50	25	9163.3	9405.99	10030.2	6480.78	7177.58	7056.4
AraC-LOV-C450A	100	0	26.9784	24.1437	27.34	26.9542	26.5252	22.532
AraC-LOV-C450A	100	1	5005.78	5433.2	4762.23	368.404	293.473	153.954
AraC-LOV-C450A	100	4	8041.8	7627.03	8157.27	786.245	1075.4	519.251
AraC-LOV-C450A	100	8	8026.95	9603.29	9556.06	3056.06	3174.4	979.736
AraC-LOV-C450A	100	16	10949.6	10639.5	10925.3	4613.09	5685.88	3472.77
AraC-LOV-C450A	100	25	10518	10581.4	11664.9	6079.6	5824.63	7327.52
AraC-LOV-C450A	400	0	28.7724	29.4321	26.8231	28.8415	28.946	25.9582
AraC-LOV-C450A	400	1	134.68	248.081	177.159	76.5847	61.9973	59.2483
AraC-LOV-C450A	400	4	518.026	1255.75	299.844	88.8657	95.7188	69.4444
AraC-LOV-C450A	400	8	2945.54	3959.53	1146.22	174.142	138.889	437.29
AraC-LOV-C450A	400	16	5593.99	8786.37	4199.67	332.136	385.439	892.283
AraC-LOV-C450A	400	25	8036.9	10188.6	9245.28	846.325	677.074	1273.95
AraC-LOV-C450A	1000	0	33.182	30.9013	32.7154	29.051	27.9965	30.455
AraC-LOV-C450A	1000	1	58.5198	66.3796	61.6861	44.7967	42.7274	36.685
AraC-LOV-C450A	1000	4	90.1369	123.672	263.006	51.7598	52.4091	45.7666
AraC-LOV-C450A	1000	8	156.25	367.788	328.84	79.2981	77.3462	54.2425
AraC-LOV-C450A	1000	16	468.203	1538.46	409.434	87.7036	95.0161	72.3646
AraC-LOV-C450A	1000	25	1940.72	4806.01	9840.31	177.197	163.61	617.009

## Sheet: S7
Sample	Time	rep 1	rep 2	rep 3
Neg	0	200.832	202.221	217.996
Pos	0	202.692	223.717	229.425
AraC_LOV_C450A	0	216.633	238.51	225.365
AraC_LOV_C450A_D432V	0	235.963	252.297	259.639
AraC_LOV_C450A_K488N	0	221.4	259.953	257.138
Neg	3	35.7258	35.1327	31.9209
Pos	3	16038.5	13752.3	13849.1
AraC_LOV_C450A	3	2902.04	2726.33	2496.82
AraC_LOV_C450A_D432V	3	362.952	471.512	385.684
AraC_LOV_C450A_K488N	3	883.929	1221.13	565.089
Neg	7	24.6378	22.7569	26.1139
Pos	7	21248.4	20607.4	21220.3
AraC_LOV_C450A	7	4149.77	5673.99	4346.72
AraC_LOV_C450A_D432V	7	2517.6	5197.03	4235.05
AraC_LOV_C450A_K488N	7	1384.89	3995.98	2569.07
Neg	24	36.1863	34.6529	36.3176
Pos	24	33944.7	34334.3	36932.5
AraC_LOV_C450A	24	16530.9	21570.6	15672.4
AraC_LOV_C450A_D432V	24	13960.1	24608.9	16684.6
AraC_LOV_C450A_K488N	24	6463.1	20600	7809.11

## Sheet: S8
Sample	Temp	rep 1	rep 2	rep 3
No-AraC	33.9	126.927	121.609	119.376
No-AraC	34.8	123.254	120.069	111.876
No-AraC	36.1	99.5406	114.192	123.052
No-AraC	37.4	100.386	95.5414	110.149
No-AraC	38.6	106.952	108.243	110.323
No-AraC	39.9	95.1626	116.175	122.85
No-AraC	41.2	131.579	131.827	132.626
No-AraC	42.1	133.883	135.593	154.48
No-AraC	42.7	157.658	156.438	165.289
No-AraC	43	180.723	170.604	166.074
AraC	33.9	9920.16	9939.09	10785
AraC	34.8	18496	18142.3	16512
AraC	36.1	20035.4	17171.7	18544.5
AraC	37.4	21993.5	17855.1	20461.4
AraC	38.6	22349.4	19114.8	19416.1
AraC	39.9	19202	18995.9	19132.9
AraC	41.2	14091.3	13956.3	13828.1
AraC	42.1	5511.98	5724.14	5946.81
AraC	42.7	3880.42	3618.58	3911.52
AraC	43	2664.23	2176.31	2738.1
AraC_LOV_C450A	33.9	8368.66	8752.38	7464.92
AraC_LOV_C450A	34.8	10912.4	11768.5	10669.7
AraC_LOV_C450A	36.1	11303.6	13186.2	11019.1
AraC_LOV_C450A	37.4	8348.38	12170.8	12225.2
AraC_LOV_C450A	38.6	3961.92	5370.04	8160.5
AraC_LOV_C450A	39.9	1300.26	1467.73	3644.21
AraC_LOV_C450A	41.2	234.657	387.454	711.679
AraC_LOV_C450A	42.1	184.466	195.675	216.11
AraC_LOV_C450A	42.7	150.637	180.072	185.387
AraC_LOV_C450A	43	182.482	181.058	185.414
AraC_LOV_C450A_D432V	33.9	7030.81	6461.68	7483.12
AraC_LOV_C450A_D432V	34.8	8272.64	6660.47	8264.46
AraC_LOV_C450A_D432V	36.1	6075.17	7547.01	6323.67
AraC_LOV_C450A_D432V	37.4	2298.25	2493.3	4732.47
AraC_LOV_C450A_D432V	38.6	297.34	511.509	1533.69
AraC_LOV_C450A_D432V	39.9	221.675	231.936	372.881
AraC_LOV_C450A_D432V	41.2	135.249	161.58	179.211
AraC_LOV_C450A_D432V	42.1	143.678	130.13	137.795
AraC_LOV_C450A_D432V	42.7	169.875	147.56	145.74
AraC_LOV_C450A_D432V	43	153.302	177.44	157.385
AraC_LOV_C450A_K488N	33.9	5841.12	6470.03	6946.49
AraC_LOV_C450A_K488N	34.8	6192.7	6782.84	8366.07
AraC_LOV_C450A_K488N	36.1	4863.68	5551.4	7641.84
AraC_LOV_C450A_K488N	37.4	1336.9	2992.13	4441.31
AraC_LOV_C450A_K488N	38.6	291.096	475.763	1814.35
AraC_LOV_C450A_K488N	39.9	176.211	233.184	379.638
AraC_LOV_C450A_K488N	41.2	155.535	140.713	177.148
AraC_LOV_C450A_K488N	42.1	134.875	143.443	123.34
AraC_LOV_C450A_K488N	42.7	162.69	137.3	158.228
AraC_LOV_C450A_K488N	43	173.267	195.567	205.066
AraC_LOV_C450A_E409R	33.9	8901.62	10681	8755.89
AraC_LOV_C450A_E409R	34.8	13210.3	15264.1	14239.7
AraC_LOV_C450A_E409R	36.1	13775	20428.8	16326.7
AraC_LOV_C450A_E409R	37.4	15319.3	19005.1	17126.1
AraC_LOV_C450A_E409R	38.6	14372.3	15796.5	17105
AraC_LOV_C450A_E409R	39.9	12899.4	12537.8	15657.9
AraC_LOV_C450A_E409R	41.2	6663.74	6631.11	8445.83
AraC_LOV_C450A_E409R	42.1	1209.52	1411.99	2859.98
AraC_LOV_C450A_E409R	42.7	484.581	521.832	1172.57
AraC_LOV_C450A_E409R	43	268.949	309.023	475.61
AraC_LOV_C450A_P456L	33.9	3452.71	3929.59	5049.68
AraC_LOV_C450A_P456L	34.8	2052	2619.5	4389.56
AraC_LOV_C450A_P456L	36.1	693.95	1229.44	3288.93
AraC_LOV_C450A_P456L	37.4	238.095	331.299	1013.86
AraC_LOV_C450A_P456L	38.6	169.924	171.233	284.728
AraC_LOV_C450A_P456L	39.9	146.174	142.857	157.676
AraC_LOV_C450A_P456L	41.2	127.621	124.004	134.409
AraC_LOV_C450A_P456L	42.1	143.678	140.562	139.027
AraC_LOV_C450A_P456L	42.7	161.105	168.161	170.843
AraC_LOV_C450A_P456L	43	181.598	167.742	193.939
AraC_LOV_C450A_F486C	33.9	3287.04	3105.07	4763.7
AraC_LOV_C450A_F486C	34.8	2153.71	1904.76	4247.71
AraC_LOV_C450A_F486C	36.1	1054.82	1000	2209.2
AraC_LOV_C450A_F486C	37.4	217.028	341.006	499.109
AraC_LOV_C450A_F486C	38.6	167.598	186.757	248.288
AraC_LOV_C450A_F486C	39.9	148.038	140.969	167.254
AraC_LOV_C450A_F486C	41.2	143.756	148.837	142.476
AraC_LOV_C450A_F486C	42.1	142.721	132.383	128.205
AraC_LOV_C450A_F486C	42.7	177.976	162.037	150.376
AraC_LOV_C450A_F486C	43	151.515	150.565	180.587

## Sheet: S9
a
Time [s]	CAT-1	CAT_LOV_C450A-1	CAT-2	CAT_LOV_C450A-2	CAT-3	CAT_LOV_C450A-3
0	0.0976333	0.0996	0.106	0.105867	0.0989667	0.0971667
909.967	0.098	0.0986667	0.1056	0.104967	0.0998333	0.0970667
1819.97	0.099	0.0986	0.106333	0.104033	0.1025	0.0974333
2729.93	0.1014	0.0988667	0.109567	0.103933	0.1079	0.0978333
3639.93	0.106	0.0980333	0.123367	0.104633	0.117267	0.0981667
4549.93	0.118333	0.0963667	0.141533	0.107567	0.132233	0.0986
5459.87	0.134533	0.0974	0.166067	0.108833	0.1515	0.0980333
6369.87	0.1567	0.0973333	0.1979	0.110233	0.179333	0.0991667
7279.87	0.187833	0.0991667	0.237367	0.112567	0.2143	0.0996333
8189.83	0.2259	0.099	0.277367	0.1134	0.251067	0.100067
9099.8	0.2585	0.0994333	0.330167	0.1155	0.298267	0.0998667
10009.8	0.307833	0.1011	0.370833	0.117967	0.353333	0.100767
10919.8	0.358933	0.102833	0.424733	0.1208	0.400967	0.1023
11829.8	0.408833	0.103933	0.469567	0.1241	0.4523	0.103467
12739.7	0.4558	0.104533	0.509733	0.128433	0.4979	0.104733
13649.7	0.495567	0.1056	0.5459	0.131967	0.5391	0.105833
14559.7	0.5355	0.106667	0.5775	0.137	0.578933	0.107267
15469.7	0.5681	0.107867	0.596567	0.142167	0.606067	0.108733
16379.7	0.587233	0.109167	0.606467	0.148767	0.618567	0.110233
17289.7	0.5967	0.1106	0.613133	0.1556	0.627933	0.112267
18199.6	0.604933	0.112267	0.616633	0.163167	0.634033	0.1139
19109.6	0.610967	0.114133	0.621067	0.171867	0.6392	0.1159
20019.6	0.614767	0.116233	0.6246	0.182167	0.6426	0.117767
20929.6	0.6178	0.118667	0.628267	0.193667	0.646433	0.1204
21839.5	0.6224	0.121467	0.630667	0.2052	0.651733	0.123333
22749.5	0.626267	0.1246	0.633333	0.217667	0.654933	0.1266
23659.5	0.631367	0.1281	0.6358	0.230767	0.658667	0.130233
24569.5	0.633233	0.131933	0.6385	0.243667	0.660567	0.1344
25479.5	0.6367	0.136333	0.6394	0.254867	0.665233	0.1392
26389.5	0.640933	0.141767	0.640333	0.2701	0.667433	0.144667
27299.5	0.641533	0.147667	0.641367	0.2881	0.667867	0.1509
28209.4	0.6391	0.1546	0.6413	0.3107	0.6666	0.158033
29119.4	0.639167	0.162333	0.641867	0.325733	0.664	0.165633
30029.4	0.638067	0.171833	0.640967	0.344633	0.665467	0.1747
30939.4	0.6398	0.182733	0.6398	0.369667	0.664267	0.184733
31849.3	0.638933	0.195167	0.639667	0.3998	0.665733	0.1957
32759.4	0.640267	0.207467	0.637233	0.435167	0.663533	0.206233
33669.3	0.638567	0.2216	0.636467	0.4691	0.662933	0.217967
34579.3	0.6377	0.236967	0.637367	0.4967	0.662067	0.230467
35489.5	0.6371	0.255033	0.638667	0.518833	0.660133	0.2435
36399.5	0.6321	0.272633	0.637	0.537967	0.658667	0.259967
37309.5	0.632	0.2922	0.6353	0.5534	0.656767	0.2801
38219.4	0.6308	0.317033	0.6343	0.563367	0.656	0.3009
39129.4	0.6297	0.344733	0.633667	0.569567	0.6549	0.3228
40039.4	0.628433	0.371833	0.633733	0.576033	0.6542	0.3487
40949.4	0.629267	0.4019	0.631933	0.5834	0.6531	0.377033
41859.4	0.6281	0.433767	0.632033	0.5796	0.6526	0.4104
42769.4	0.627667	0.4655	0.631533	0.577733	0.652133	0.4447
43679.3	0.626433	0.492233	0.6309	0.576667	0.650367	0.4767
44589.3	0.626933	0.514967	0.63	0.5741	0.649767	0.505033
45499.3	0.626967	0.5315	0.628367	0.572067	0.650067	0.527067
46409.3	0.6263	0.5443	0.6296	0.571167	0.6507	0.545033
47319.2	0.624833	0.552667	0.629633	0.5701	0.651133	0.557967
48229.2	0.625767	0.5582	0.630567	0.569	0.6504	0.568833
49139.2	0.625	0.561533	0.629567	0.567667	0.650633	0.573733
50049.2	0.624933	0.5649	0.6289	0.5664	0.651267	0.577633
50959.2	0.623467	0.566633	0.6276	0.566033	0.649433	0.582367
51869.2	0.624933	0.562467	0.6275	0.5645	0.648967	0.5766
52779.2	0.623467	0.560333	0.629633	0.563033	0.647367	0.5747
53689.1	0.624867	0.559233	0.6277	0.5622	0.647167	0.573033
54599.1	0.621633	0.5564	0.625167	0.561467	0.648033	0.5716
55509.1	0.623167	0.5554	0.6274	0.5615	0.648133	0.5704
56419.1	0.6227	0.5536	0.625567	0.560567	0.648033	0.5696
57329	0.621033	0.551633	0.625333	0.560033	0.646967	0.567867
58239.1	0.6195	0.551233	0.626167	0.559633	0.647033	0.5667
b
Sample	37°C rep 1	37°C rep 2	37°C rep 3	41°C rep 1	41°C rep 2	41°C rep 3
Neg	0.0121044	0.0146416	0.0119171	0.0137961	0.0117506	0.0112003
CAT-wt	0.868088	0.914276	0.867261	0.866256	0.869385	0.859904
C450A	0.790948	0.824947	0.782441	0.0173318	0.0425197	0.0917775
C450A_E409C	0.775802	0.750853	0.773007	0.856245	0.684002	0.74405
C450A_E409V	0.552073	0.226998	0.674324	0.01305	0.0136009	0.0461017
C450A_D432V	0.0327436	0.0268994	0.0480474	0.0150171	0.0169653	0.0293469
C450A_K488N	0.325044	0.222016	0.648538	0.0362419	0.0126492	0.0176908
c
Sample	37°C rep 1	37°C rep 2	37°C rep 3	41°C rep 1	41°C rep 2	41°C rep 3
CAT no RFP	106.296	96.9171	103.96	101.908	101.859	98.5735
CAT	24253.8	24767.1	31621.2	31590	33938.4	18150.6
CAT-LOV-C450A	9885.1	12493.5	13346.8	13700.3	13447.3	6314.56
CAT-LOV-C450A-E409C	14963.3	20470.3	18302.2	14891.7	13858	17447
CAT-LOV-C450A-E409V	11701	11822.3	12728.5	12242.5	12986.6	7649.08
CAT-LOV-C450A-D432V	6452.5	7188.52	10361.9	12233.8	12457.3	6865.77
CAT-LOV-C450A-K488N	9796.65	9830.33	10721	12868	13415.1	8011.83

## Sheet: S10
b
Sample	Value
dCas9 MCP-SoxS, nt-sgRNA	1189.37
dCas9 MCP-SoxS, t-sgRNA	47004.2
MCP_A97	631.686
MCP_A56	3261.93
MCP_N27	18587.1
c
Sample	37°C rep 1	37°C rep 2	37°C rep 3	41°C rep 1	41°C rep 2	41°C rep 3
dCas9 MCP-SoxS, nt-sgRNA	748.888	790.587	876.192	508.62	246.323	461.581
dCas9 MCP-SoxS, t-sgRNA	31176.4	29671.2	33207.1	23452.3	23775.1	22965.4
dCas9 MCP-N27-LOV-C450A-SoxS	13497.2	13927	14586.8	2042.85	2551.85	1742.36
dCas9 MCP-N27-LOV-C450A-K488N-SoxS	3856.84	3559.08	3779.14	549.556	631.628	572.499

## Sheet: S11
b
Sample	37°C rep 1	37°C rep 2	37°C rep 3	41°C rep 1	41°C rep 2	41°C rep 3	42°C rep 1	42°C rep 2	42°C rep 3
RFP_no_degtag	32074.1	32899.3	31868.6	26001.8	34710.2	33581.6	34305.9	26296.2	32790.9
RFP_EAA	16189.2	18055.7	17441.1	13850.1	12932.4	12960.1	9211.51	7081.14	4483.73
RFP_EAAKGS	23513.5	24143.7	22559.4	15387.2	15691	14857.1	10997.9	10959.9	10808.2
RFP_EAAKGS_E409V	18914.8	17868.3	18347.5	10312.5	9993.57	10376	6279.46	5405.25	1552.51
RFP_LAA	16986.7	16645.4	15362.9	12043.1	11466.8	11912.3	6286.79	4625.04	2578.22

## Sheet: S12
d	AsLOV2_Cell1	AsLOV2_Cell2	AsLOV2_Cell3	AsLOV2_Cell4	AsLOV2_Cell5	AsLOV2_Cell6	AsLOV2_Cell7	AsLOV2_Cell8	AsLOV2_Cell9	AsLOV2_Cell10	AsLOV2_Cell11	AsLOV2_Cell12	AsLOV2_Cell13	AsLOV2_Cell14	AsLOV2_Cell15
0 min	3.02591	3.01518	5.39431	3.68829	5.73632	5.81488	2.61938	4.67349	2.8981	1.78221	5.28868	5.39323	3.4723	3.11189	2.48966
20 min	2.92388	2.88864	5.36491	3.43021	5.49353	6.15155	3.06111	4.21759	2.63663	1.80638	4.89652	5.58834	3.30556	3.04339	2.40066
41 min	3.04129	3.15895	5.20211	3.31187	5.92048	5.7444	3.26666	4.96324	2.77647	1.74267	5.24368	5.5836	3.33751	2.96107	2.41546
61 min	2.72109	2.9499	4.84976	3.12574	5.30198	6.25839	3.28433	4.35398	2.85025	1.92932	4.50931	5.25624	3.33405	2.92358	2.21862
82 min	2.92248	3.00781	5.19994	3.37218	5.39469	6.57706	3.69845	4.72755	2.81156	1.94321	4.88981	5.58345	3.45358	2.93815	2.25238
102 min	2.76463	2.83172	4.60673	3.34333	4.88374	5.49196	3.81378	1.59757	2.40009	2.06431	4.062	5.60955	3.16465	2.82281	1.97021
e	LEXY_Cell1	LEXY_Cell2	LEXY_Cell3	LEXY_Cell4	LEXY_Cell5	LEXY_Cell6	LEXY_Cell7	LEXY_Cell8	LEXY_Cell9	LEXY_Cell10	LEXY_Cell11	LEXY_Cell12	LEXY_Cell13	LEXY_Cell14	LEXY_Cell15	LEXY_Cell16	LEXY_Cell17	LEXY_Cell18	LEXY_Cell19	LEXY_Cell20	LEXY_Cell21
0 min	1.88342	1.88261	1.57991	2.26436	2.232	1.67438	2.07211	2.04898	1.48382	1.78566	2.12341	2.1082	1.852	1.3884	1.90533	1.78717	1.97388	1.77956	1.75153	2.00887	2.27295
20 min	1.487	1.44423	1.43675	1.54854	1.70863	1.53609	1.62727	1.6665	1.20206	1.48503	1.83025	1.56277	1.42181	1.08989	1.3758	1.52271	1.52022	1.53853	1.47107	1.75719	1.86705
41 min	1.78761	1.92098	1.57212	2.06373	2.50897	1.78927	1.67703	2.11355	1.47942	1.97211	2.31854	1.98823	1.71102	1.39891	1.43657	1.72626	2.07099	1.74482	1.77457	1.73565	1.92607
61 min	1.37426	1.55709	1.30389	1.65251	2.18647	1.38415	1.5851	1.68951	1.11472	1.51584	1.75911	1.54377	1.34275	1.27925	1.22929	1.3898	1.74395	1.60177	1.45346	1.43946	1.55224
82 min	1.92598	1.99095	1.55418	1.88164	2.76678	1.73472	1.90871	1.85779	1.33815	1.8053	2.13764	2.1253	1.81216	1.55521	1.40763	1.7587	1.70739	1.97273	1.71884	1.78495	1.95164
102 min	1.50733	1.51065	1.33911	1.53585	1.82043	1.56524	1.54707	1.66372	1.30995	1.38694	1.58215	1.69555	1.45634	1.39408	1.20104	1.37236	1.37616	1.5093	1.46469	1.4713	1.73053
f	K488N_Cell1	K488N_Cell2	K488N_Cell3	K488N_Cell4	K488N_Cell5	K488N_Cell6	K488N_Cell7	K488N_Cell8	K488N_Cell9	K488N_Cell10	K488N_Cell11	K488N_Cell12	K488N_Cell13	K488N_Cell14	K488N_Cell15	K488N_Cell16	K488N_Cell17	K488N_Cell18	K488N_Cell19	K488N_Cell20	K488N_Cell21	K488N_Cell22	K488N_Cell23	K488N_Cell24	K488N_Cell25	K488N_Cell26	K488N_Cell27	K488N_Cell28	K488N_Cell29	K488N_Cell30	K488N_Cell31	K488N_Cell32	K488N_Cell33	K488N_Cell34	K488N_Cell35
0 min	2.1886	1.60101	1.95227	2.13638	2.00241	1.77915	2.10921	2.20007	1.74581	2.02164	2.09649	2.30921	1.92522	1.80406	2.74586	2.62404	2.16752	2.23417	3.15694	1.74894	3.22241	1.58426	1.31142	1.44656	1.97493	1.78474	1.73268	2.13382	2.65764	1.87802	2.07255	2.68055	1.88449	1.81312	1.8049
20 min	1.68131	1.29707	1.54471	1.81363	1.6034	1.26843	1.78062	1.66368	1.34661	1.60295	1.58882	1.81994	1.60597	1.31572	1.56798	1.88949	1.75365	1.67214	2.46254	1.32168	2.1427	1.22798	1.34408	1.38429	1.64839	1.57207	2.04524	1.97004	2.0873	1.56867	1.85493	1.79812	1.46879	1.70541	1.47951
41 min	2.00778	1.65693	2.13918	2.02128	1.79981	1.67833	2.08819	1.89426	1.52268	2.0996	2.12691	1.99309	2.02778	1.59742	1.9125	2.22843	1.88119	1.97314	2.75094	1.54112	2.66126	1.35398	1.41434	2.04975	2.2866	2.17632	1.75311	2.32546	2.54091	2.00878	2.18062	2.16044	1.81155	2.11339	1.99952
61 min	1.44644	1.23414	1.48001	1.61298	1.46957	1.36708	1.69359	1.67361	1.44963	1.66098	1.73993	1.62515	1.59965	1.25154	1.55157	1.73394	1.55401	1.56419	2.32124	1.35497	2.06769	1.22702	1.52517	1.56598	1.97515	1.58027	1.93104	1.91332	2.01361	1.50544	1.64843	2.04091	1.44728	1.77737	1.68641
82 min	1.64983	1.51721	1.83112	1.85609	1.7887	1.75493	2.25966	1.91873	1.64812	2.01493	2.06937	1.98052	1.87974	1.59091	1.78056	1.95561	1.88353	1.85956	2.92493	1.45847	2.18983	1.50896	1.7723	1.95809	2.06454	2.43353	2.09566	2.30528	2.54165	1.8577	1.98077	2.15184	1.81707	2.06755	1.81643
102 min	1.24851	1.25635	1.49606	1.71283	1.34749	1.59236	1.89639	1.60992	1.34614	1.82571	1.66176	1.56449	1.51219	1.45519	1.41616	1.50416	1.50113	1.57696	2.64515	1.26327	1.93616	1.31544	1.37867	1.7417	1.61924	2.34277	1.87259	1.80794	2.26826	1.35727	1.77191	1.96799	1.35546	1.85366	1.42301
g	NES16_Cell1	NES16_Cell2	NES16_Cell3	NES16_Cell4	NES16_Cell5	NES16_Cell6	NES16_Cell7	NES16_Cell8	NES16_Cell9	NES16_Cell10	NES16_Cell11	NES16_Cell12	NES16_Cell13	NES16_Cell14	NES16_Cell15	NES16_Cell16	NES16_Cell17	NES16_Cell18	NES16_Cell19	NES16_Cell20	NES16_Cell21	NES16_Cell22	NES16_Cell23	NES16_Cell24	NES16_Cell25	NES16_Cell26	NES16_Cell27	NES16_Cell28	NES16_Cell29	NES16_Cell30	NES16_Cell31	NES16_Cell32	NES16_Cell33	NES16_Cell34	NES16_Cell35	NES16_Cell36	NES16_Cell37	NES16_Cell38	NES16_Cell39	NES16_Cell40	NES16_Cell41	NES16_Cell42	NES16_Cell43	NES16_Cell44	NES16_Cell45	NES16_Cell46	NES16_Cell47
0 min	0.899178	0.877908	0.905746	0.989609	1.21982	1.20734	1.28258	1.07894	0.970516	0.926693	0.934655	1.04461	1.12613	0.976246	1.23124	0.836998	1.15758	0.994271	0.950532	0.987388	0.865019	1.0777	0.962855	1.02067	0.997756	0.949784	1.25449	1.04906	0.945335	1.11373	1.19358	0.77221	0.700804	1.0335	0.92104	1.02571	0.841583	0.901897	0.974849	0.942136	0.916132	0.843941	1.06266	1.1158	1.14754	0.753083	0.738565
20 min	0.75563	0.864694	0.80429	0.931402	0.824473	1.10477	0.94041	0.954226	0.970807	1.05828	0.842779	0.882217	0.947142	1.00812	1.06693	0.701023	1.01477	0.947346	1.01939	0.838595	0.786862	0.997539	0.863513	0.839843	0.929144	0.892155	1.07793	0.983711	0.795509	0.841508	0.876988	0.812757	0.671494	0.901444	0.747396	0.954505	0.796491	0.837813	0.911883	0.894185	0.872114	0.84889	0.947283	0.913407	1.07768	0.683918	0.74653
41 min	0.885085	0.905832	0.878208	0.990691	1.21236	1.08068	1.19494	1.04315	1.16546	1.13739	0.999367	1.14325	1.12821	1.2533	1.22284	0.762163	1.04079	1.03107	0.881881	0.870033	0.787369	1.03503	0.908585	1.17327	1.11611	0.875142	1.06109	1.06935	0.88761	0.883539	0.934373	0.728449	0.651303	0.938363	0.929764	1.01872	0.877849	0.965447	1.00781	0.923925	0.920183	0.9238	1.09613	1.01049	1.0953	0.731095	0.776824
61 min	0.860899	0.840689	0.855555	0.845866	1.01109	0.793132	1.03408	0.993814	1.12633	1.05404	0.918446	1.163	0.955048	1.06234	0.835816	0.720087	0.882857	0.925136	0.804514	0.845814	0.758491	0.950866	0.919959	0.840413	1.04848	0.835508	1.07046	0.935753	0.948162	0.952094	0.860146	0.807602	0.639552	0.90721	0.746697	0.919676	0.803262	0.863121	0.836673	0.972412	0.919187	0.953985	0.911456	0.969244	0.914217	0.65225	0.790267
82 min	0.939321	0.916184	1.0027	0.993759	1.12324	0.908476	1.20317	1.20489	1.1802	1.12356	0.981239	1.16345	1.11013	1.02914	1.11716	0.808604	1.00529	0.954746	0.911153	1.0323	0.75272	1.10196	1.09503	1.08439	1.32158	0.868105	1.29843	1.0504	0.936123	0.968891	0.936365	0.860467	0.640791	0.981181	0.869523	0.9121	0.882369	0.923849	1.10623	0.963235	0.957508	1.02399	1.00988	1.06838	0.961027	0.697057	0.832079
102 min	0.820055	0.909451	0.915788	0.854927	0.977539	0.855939	1.04968	0.980532	1.00257	0.838142	0.971705	0.991647	0.977849	0.906426	0.951912	0.815281	0.891928	1.0386	0.916786	0.973228	0.780878	1.00708	1.06598	0.936303	0.974427	0.831574	1.21746	0.974237	0.824831	1.04494	0.788947	0.705244	0.635161	1.0129	0.764136	0.801834	0.845221	0.872337	0.898791	0.89315	0.803403	0.870359	0.929945	0.949747	0.92321	0.640117	0.721686

[truncated: 6 more sheets: S13, S14, S15, S16, S17, S18]
