# Supplementary material for: Modular engineering of thermoresponsive allosteric proteins
Source: Nat Chem Biol. 2026 Feb 12;22(5):751–8. doi: 10.1038/s41589-026-02151-y (PMC13128441; doi:10.1038/s41589-026-02151-y)
Supplement: Supplementary file 3 — Raw data supplementary figures, GenBank files, structures, T7 gels and western blot images. [file 41589_2026_2151_MOESM3_ESM.zip › Supplementary_Data/LEXY_statistics.xlsx]

## Sheet: Tabelle1
Statistics for Fig. 4 and Supplementary Fig. 12
Comparison	AsLOV2	LEXY	LEXY-C450A/K488N	AsLOV2-NES16-C450A
0 min, 36°C vs. 20 min, 40°C	ns	***	***	**
0 min, 36°C vs. 41 min, 36°C	ns	ns	ns	ns
0 min, 36°C vs. 61 min, 40°C	ns	***	***	**
0 min, 36°C vs. 82 min, 36°C	ns	ns	ns	ns
0 min, 36°C vs. 102 min, 40°C	ns	***	***	**
20 min, 40°C vs. 41 min, 36°C	ns	***	***	*
20 min, 40°C vs. 61 min, 40°C	ns	ns	ns	ns
20 min, 40°C vs. 82 min, 36°C	ns	***	**	**
20 min, 40°C vs. 102 min, 40°C	ns	ns	ns	ns
41 min, 36°C vs. 61 min, 40°C	ns	***	***	*
41 min, 36°C vs. 82 min, 36°C	ns	ns	ns	ns
41 min, 36°C vs. 102 min, 40°C	ns	***	***	*
61 min, 40°C vs. 82 min, 36°C	ns	***	**	**
61 min, 40°C vs. 102 min, 40°C	ns	ns	ns	ns
82 min, 36°C vs. 102 min, 40°C	ns	***	**	**
p-values are based on a one-way ANOVA with Bonferroni correction
Significance:	ns	>0.05
	*	<0.05
	**	<0.01
	***	<0.001
	****	<0.0001
