# Supplementary material for: Modular engineering of thermoresponsive allosteric proteins
Source: Nat Chem Biol. 2026 Feb 12;22(5):751–8. doi: 10.1038/s41589-026-02151-y (PMC13128441; doi:10.1038/s41589-026-02151-y)
Supplement: Supplementary file 3 — Raw data supplementary figures, GenBank files, structures, T7 gels and western blot images. [file 41589_2026_2151_MOESM3_ESM.zip › Supplementary_Data/genebank_files/CAT_K136_GPG_LOV2.gb]

LOCUS       CAT_K136_GPG_LOV2        3560 bp ds-DNA     circular     14-JAN-2025
DEFINITION  M330.
ACCESSION   urn.local...1b-hy9f7wh
VERSION     urn.local...1b-hy9f7wh
KEYWORDS    .
SOURCE      
  ORGANISM  .
COMMENT     Imported using the Genbank importer. File name:                    
            M330_Cm_K136_GPG_LOV2.gb.
FEATURES             Location/Qualifiers
     misc_feature    28..450
                     /ApEinfo_revcolor="#b1ff67"
                     /ApEinfo_fwdcolor="#b1ff67"
                     /label="LOV"
     misc_feature    451..459
                     /ApEinfo_revcolor="#b1ff67"
                     /ApEinfo_fwdcolor="#b1ff67"
                     /label="Linker"
     CDS             460..711
                     /ApEinfo_revcolor="#84b0dc"
                     /ApEinfo_fwdcolor="#84b0dc"
                     /translation="FIENMFFVSANPWVSFTSFDLNVANMDNFFAPVFTMGKYYTQGD
                     KVLMPLAIQVHHAVCDGFHVGRMLNELQQYCDEWQGGA*"
                     /label="CMR_LOV"
     terminator      732..826
                     /ApEinfo_revcolor="#ffef86"
                     /ApEinfo_fwdcolor="#ffef86"
                     /note="transcription terminator from phage lambda"
     terminator      complement(732..826)
                     /ApEinfo_revcolor="#84b0dc"
                     /ApEinfo_fwdcolor="#84b0dc"
                     /note="transcription terminator from phage lambda"
     terminator      complement(846..873)
                     /ApEinfo_revcolor="#b4abac"
                     /ApEinfo_fwdcolor="#b4abac"
                     /note="transcription terminator T2 from the E. coli
                     rrnBgene"
     terminator      complement(965..1051)
                     /ApEinfo_revcolor="#ff9ccd"
                     /ApEinfo_fwdcolor="#ff9ccd"
                     /note="transcription terminator T1 from the E. coli
                     rrnBgene"
                     /standard_name="Escherichia coli rrnB terminator"
                     /label="Escherichia coli rrnB regulatory"
     promoter        1304..1332
                     /ApEinfo_revcolor="#ffef86"
                     /ApEinfo_fwdcolor="#ffef86"
                     /note="AmpR_promoter"
                     /label="AmpR_promoter"
     gene            1374..2234
                     /ApEinfo_revcolor="#c6c9d1"
                     /ApEinfo_fwdcolor="#c6c9d1"
                     /note="Ampicillin"
                     /standard_name="Ampicillin"
                     /label="Ampicillin gene"
     rep_origin      2389..3008
                     /ApEinfo_revcolor="#f8d3a9"
                     /ApEinfo_fwdcolor="#f8d3a9"
                     /label="rep_origin"
     promoter        3068..3170
                     /ApEinfo_revcolor="#f8d3a9"
                     /ApEinfo_fwdcolor="#f8d3a9"
                     /note="promoter of the E. coli cat gene
                     encodingchloramphenicol acetyltransferase"
     CDS             3171..18
                     /ApEinfo_revcolor="#84b0dc"
                     /ApEinfo_fwdcolor="#84b0dc"
                     /translation="MEKKITGYTTVDISQWHRKEHFEAFQSVAQCTYNQTVQLDITAF
                     LKTVKKNKHKFYPAFIHILARLMNAHPEFRMAMKDGELVIWDSVHPCYTVFHEQTETF
                     SSLLSEYHDDFRQFLHIYSQDVACYGENLAY"
                     /label="CMR_LOV"
ORIGIN      
        1 ctggcctatt tccctaaagg tccgggctta gccacaacgc tggaacgcat tgaaaagaat
       61 ttcgtaatca cagacccgcg ccttcccgac aatccaatta tttttgcgtc cgatagcttc
      121 ctgcaattaa ccgaatacag ccgcgaagaa attctgggtc gtaattgtcg cttccttcag
      181 gggccagaga ctgaccgtgc tacggtacgc aaaatccgcg acgcaatcga caatcaaacg
      241 gaagtcacgg ttcagttgat taactatacg aagagcggaa aaaaattctg gaatttattt
      301 cacttgcagc ctatgcgtga ccagaagggc gatgtccagt atttcattgg cgttcagctt
      361 gatggtaccg agcatgttcg cgatgctgcg gagcgtgaag gtgtaatgtt aattaaaaag
      421 actgctgaaa acattgatga ggcggccaaa ggtccgggcg ggtttattga gaatatgttt
      481 ttcgtttcag ccaatccctg ggtgagtttc accagttttg atttaaacgt ggccaatatg
      541 gacaacttct tcgcccccgt tttcaccatg ggcaaatatt atacgcaagg cgacaaggtg
      601 ctgatgccgc tggcgattca ggttcatcat gccgtttgtg atggcttcca tgtcggcaga
      661 atgcttaatg aattacaaca gtactgcgat gagtggcagg gcggggcgta atttgatatc
      721 gagctcgctt ggactcctgt tgatagatcc agtaatgacc tcagaactcc atctggattt
      781 gttcagaacg ctcggttgcc gccgggcgtt ttttattggt gagaatatat agttcctcct
      841 ttcagaaaag gccatccgtc aggatggcct tctgcttaat ttgatgcctg gcagtttatg
      901 gcgggcgtcc tgcccgccac cctccgggcc gttgcttcgc aacgttcaaa tccgctcccg
      961 gcggatttgt cctactcagg agagcgttca ccgacaaaca acagataaaa cgaaaggccc
     1021 agtctttcga ctgagccttt cgttttattt gatgcctggc agttccctac tctcgcatgg
     1081 ggatacccca cactaccatc ggcgctacgg cgtttcactt ctgagttcgg catggggtca
     1141 ggtgggacca ccgcgctact gccgccaggc aaattctgtt ttatcagacc gcttctgcgt
     1201 tctgatttaa tctgtatcag gctgaaaaat cgtcgacgac gtcaggtggc acttttcggg
     1261 gaaatgtgcg cggaacccct atttgtttat ttttctaaat acattcaaat atgtatccgc
     1321 tcatgagaca ataaccctga taaatgcttc aataatattg aaaaaggaag agtatgagta
     1381 ttcaacattt ccgtgtcgcc cttattccct tttttgcggc attttgcctt cctgtttttg
     1441 ctcacccaga aacgctggtg aaagtaaaag atgctgaaga tcagttgggt gcacgagtgg
     1501 gttacatcga actggatctc aacagcggta agatccttga gagttttcgc cccgaagaac
     1561 gttttccaat gatgagcact tttaaagttc tgctatgtgg cgcggtatta tcccgtattg
     1621 acgccgggca agagcaactc ggtcgccgca tacactattc tcagaatgac ttggttgagt
     1681 actcaccagt cacagaaaag catcttacgg atggcatgac agtaagagaa ttatgcagtg
     1741 ctgccataac catgagtgat aacactgcgg ccaacttact tctgacaacg atcggaggac
     1801 cgaaggagct aaccgctttt ttgcacaaca tgggggatca tgtaactcgc cttgatcgtt
     1861 gggaaccgga gctgaatgaa gccataccaa acgacgagcg tgacaccacg atgcctgtag
     1921 caatggcaac aacgttgcgc aaactattaa ctggcgaact acttactcta gcttcccggc
     1981 aacaattaat agactggatg gaggcggata aagttgcagg accacttctg cgctcggccc
     2041 ttccggctgg ctggtttatt gctgataaat ctggagccgg tgagcgtggg tctcgcggta
     2101 tcattgcagc actggggcca gatggtaagc cctcccgtat cgtagttatc tacacgacgg
     2161 ggagtcaggc aactatggat gaacgaaata gacagatcgc tgagataggt gcctcactga
     2221 ttaagcattg gtaactgtca gaccaagttt actcatatat actttagatt gatttaaaac
     2281 ttcattttta atttaaaagg atctaggtga agatcctttt tgataatctc atgaccaaaa
     2341 tcccttaacg tgagttttcg ttccactgag cgtcagaccc cgtagaaaag atcaaaggat
     2401 cttcttgaga tccttttttt ctgcgcgtaa tctgctgctt gcaaacaaaa aaaccaccgc
     2461 taccagcggt ggtttgtttg ccggatcaag agctaccaac tctttttccg aaggtaactg
     2521 gcttcagcag agcgcagata ccaaatactg tccttctagt gtagccgtag ttaggccacc
     2581 acttcaagaa ctctgtagca ccgcctacat acctcgctct gctaatcctg ttaccagtgg
     2641 ctgctgccag tggcgataag tcgtgtctta ccgggttgga ctcaagacga tagttaccgg
     2701 ataaggcgca gcggtcgggc tgaacggggg gttcgtgcac acagcccagc ttggagcgaa
     2761 cgacctacac cgaactgaga tacctacagc gtgagctatg agaaagcgcc acgcttcccg
     2821 aagggagaaa ggcggacagg tatccggtaa gcggcagggt cggaacagga gagcgcacga
     2881 gggagcttcc agggggaaac gcctggtatc tttatagtcc tgtcgggttt cgccacctct
     2941 gacttgagcg tcgatttttg tgatgctcgt caggggggcg gagcctatgg aaaaacgcca
     3001 gcaacgcggc ctttttacgg ttcctggcct tttgctggcc ttttgctcac atgaacaata
     3061 aaactgttga tcggcacgta agaggttcca actttcacca taatgaaata agatcactac
     3121 cgggcgtatt tttttagtta tcgagatttt caggagctaa ggaagctaaa atggagaaaa
     3181 aaatcactgg atataccacc gttgatatat cccaatggca tcgtaaagaa cattttgagg
     3241 catttcagtc agttgctcaa tgtacctata accagaccgt tcagctggat attacggcct
     3301 ttttaaagac cgtaaagaaa aataagcaca agttttatcc ggcctttatt cacattcttg
     3361 cccgcctgat gaatgctcat ccggaatttc gtatggcaat gaaagacggt gagctggtga
     3421 tatgggatag tgttcaccct tgttacaccg ttttccatga gcaaactgaa acgttttcat
     3481 cgctcttgag tgaataccac gacgatttcc ggcagtttct acacatatat tcgcaagatg
     3541 tggcgtgtta cggtgaaaac
//
