# Supplementary material for: Modular engineering of thermoresponsive allosteric proteins
Source: Nat Chem Biol. 2026 Feb 12;22(5):751–8. doi: 10.1038/s41589-026-02151-y (PMC13128441; doi:10.1038/s41589-026-02151-y)
Supplement: Supplementary file 3 — Raw data supplementary figures, GenBank files, structures, T7 gels and western blot images. [file 41589_2026_2151_MOESM3_ESM.zip › Supplementary_Data/genebank_files/CAT_K136_GS_LOV.gb]

LOCUS       CAT_K136_GS_LOV         3554 bp ds-DNA     circular     14-JAN-2025
DEFINITION  M216.
ACCESSION   urn.local...14-iourmha
KEYWORDS    .
SOURCE      
  ORGANISM  .
COMMENT     Imported using the Genbank importer. File name:                    
            m216_m195k136_lov.gb.
FEATURES             Location/Qualifiers
     promoter        19..121
                     /ApEinfo_revcolor="#b7e6d7"
                     /ApEinfo_fwdcolor="#b7e6d7"
                     /note="promoter of the E. coli cat gene encoding
                     chloramphenicol acetyltransferase"
     CDS             122..1216
                     /ApEinfo_revcolor="#ffef86"
                     /ApEinfo_fwdcolor="#ffef86"
                     /translation="MEKKITGYTTVDISQWHRKEHFEAFQSVAQCTYNQTVQLDITAF
                     LKTVKKNKHKFYPAFIHILARLMNAHPEFRMAMKDGELVIWDSVHPCYTVFHEQTETF
                     SSLLSEYHDDFRQFLHIYSQDVACYGENLAYFPKSGLATTLERIEKNFVITDPRLPDN
                     PIIFASDSFLQLTEYSREEILGRNCRFLQGPETDRATVRKIRDAIDNQTEVTVQLINY
                     TKSGKKFWNLFHLQPMRDQKGDVQYFIGVQLDGTEHVRDAAEREGVMLIKKTAENIDE
                     AAKGSGFIENMFFVSANPWVSFTSFDLNVANMDNFFAPVFTMGKYYTQGDKVLMPLAI
                     QVHHAVCDGFHVGRMLNELQQYCDEWQGGA*"
                     /label="CMR_LOV"
     gene            122..529
                     /ApEinfo_revcolor="#d59687"
                     /ApEinfo_fwdcolor="#d59687"
                     /gene="CAT/CamR"
     misc_feature    530..535
                     /ApEinfo_revcolor="#ff9ccd"
                     /ApEinfo_fwdcolor="#ff9ccd"
                     /label="Linker"
     CDS             536..958
                     /ApEinfo_revcolor="#84b0dc"
                     /ApEinfo_fwdcolor="#84b0dc"
                     /translation="LATTLERIEKNFVITDPRLPDNPIIFASDSFLQLTEYSREEILG
                     RNCRFLQGPETDRATVRKIRDAIDNQTEVTVQLINYTKSGKKFWNLFHLQPMRDQKGD
                     VQYFIGVQLDGTEHVRDAAEREGVMLIKKTAENIDEAAK"
                     /label="LOV2"
     misc_feature    959..964
                     /ApEinfo_revcolor="#ff9ccd"
                     /ApEinfo_fwdcolor="#ff9ccd"
                     /label="Linker"
     gene            965..1216
                     /ApEinfo_revcolor="#d59687"
                     /ApEinfo_fwdcolor="#d59687"
                     /gene="CAT/CamR"
     terminator      1237..1331
                     /ApEinfo_revcolor="#f58a5e"
                     /ApEinfo_fwdcolor="#f58a5e"
                     /note="transcription terminator from phage lambda"
     terminator      complement(1237..1331)
                     /ApEinfo_revcolor="#b7e6d7"
                     /ApEinfo_fwdcolor="#b7e6d7"
                     /note="transcription terminator from phage lambda"
     terminator      complement(1351..1378)
                     /ApEinfo_revcolor="#d59687"
                     /ApEinfo_fwdcolor="#d59687"
                     /note="transcription terminator T2 from the E. coli rrnB
                     gene"
     terminator      complement(1470..1556)
                     /ApEinfo_revcolor="#9eafd2"
                     /ApEinfo_fwdcolor="#9eafd2"
                     /note="transcription terminator T1 from the E. coli rrnB
                     gene"
                     /gene="Escherichia coli rrnB"
     promoter        1809..1837
                     /ApEinfo_revcolor="#c6c9d1"
                     /ApEinfo_fwdcolor="#c6c9d1"
                     /note="AmpR_promoter"
                     /label="AmpR_promoter"
     gene            1879..2739
                     /ApEinfo_revcolor="#ffef86"
                     /ApEinfo_fwdcolor="#ffef86"
                     /note="Ampicillin"
                     /gene="Ampicillin"
                     /label="Ampicillin"
     rep_origin      2894..3513
                     /ApEinfo_revcolor="#b4abac"
                     /ApEinfo_fwdcolor="#b4abac"
                     /note="Derived using Geneious Prime 2022.1.1 'Annotatefrom
                     Database' based on nucleotide similarity"
                     /Transferred_From="H2B-GFP 5107"
                     /Transferred_Similarity="100.00%"
                     /Primary_Match="100.00%;
                     Adjusted-Interval-0:0/0;pBR322_origin (<a
                     href=""urn:local:.:5b-dtz7rkj"">H2B-GFP5107</a>)"
                     /Alternative_Match="100.00%;
                     Adjusted-Interval-0:-16/15;ori (<a
                     href=""urn:local:.:3k-bf390nu"">pMuDest_TnsB</a>)"
                     /Alternative_Match="100.00%;
                     Adjusted-Interval-0:-16/15;ori (<a
                     href=""urn:local:.:q-br8o5qa"">pQE 80L Kan T7WT</a>)"
                     /Alternative_Match="100.00%;
                     Adjusted-Interval-0:-16/15;ori
                     (<ahref=""urn:local:.:1s-bf382h5"">pMuDest_AraC_const</a>)
                     "
                     /Alternative_Match="100.00%;
                     Adjusted-Interval-0:-16/15;ori
                     (<ahref=""urn:local:.:e-dwogkzu"">pBAD24_AcrIIA5</a>)"
                     /Alternative_Match="100.00%;
                     Adjusted-Interval-0:-16/15;ori (<a
                     href=""urn:local:.:2m-bf38gbz"">pMuDest_FLP</a>)"
                     /Alternative_Match="100.00%;
                     Adjusted-Interval-0:-16/15;ori (<a
                     href=""urn:local:.:22-edtj0bh"">Ligatedsequences</a>)"
                     /Alternative_Match="100.00%;
                     Adjusted-Interval-0:-16/15;ori
                     (<ahref=""urn:local:.:q-ebox96j"">3057_pBAD24_CASANOVA_lin
                     ker_lib</a>)"
                     /Alternative_Match="100.00%;
                     Adjusted-Interval-0:-16/15;ori
                     (<ahref=""urn:local:.:w-dwohd92"">pBAD24_AcrIIA4</a>)"
                     /Alternative_Match="""100.00%;
                     Adjusted-Interval-0:-16/15;ori
                     (<ahref=""urn:local:.:1f-f5a00e6"">3407_pASK75_AraC_I113_L
                     OV<"
                     /a
                     /label="pBR322_origin"
ORIGIN      
        1 catgaacaat aaaactgttg atcggcacgt aagaggttcc aactttcacc ataatgaaat
       61 aagatcacta ccgggcgtat ttttttagtt atcgagattt tcaggagcta aggaagctaa
      121 aatggagaaa aaaatcactg gatataccac cgttgatata tcccaatggc atcgtaaaga
      181 acattttgag gcatttcagt cagttgctca atgtacctat aaccagaccg ttcagctgga
      241 tattacggcc tttttaaaga ccgtaaagaa aaataagcac aagttttatc cggcctttat
      301 tcacattctt gcccgcctga tgaatgctca tccggaattt cgtatggcaa tgaaagacgg
      361 tgagctggtg atatgggata gtgttcaccc ttgttacacc gttttccatg agcaaactga
      421 aacgttttca tcgctcttga gtgaatacca cgacgatttc cggcagtttc tacacatata
      481 ttcgcaagat gtggcgtgtt acggtgaaaa cctggcctat ttccctaaaa gcggtttagc
      541 cacaacgctg gaacgcattg aaaagaattt cgtaatcaca gacccgcgcc ttcccgacaa
      601 tccaattatt tttgcgtccg atagcttcct gcaattaacc gaatacagcc gcgaagaaat
      661 tctgggtcgt aattgtcgct tccttcaggg gccagagact gaccgtgcta cggtacgcaa
      721 aatccgcgac gcaatcgaca atcaaacgga agtcacggtt cagttgatta actatacgaa
      781 gagcggaaaa aaattctgga atttatttca cttgcagcct atgcgtgacc agaagggcga
      841 tgtccagtat ttcattggcg ttcagcttga tggtaccgag catgttcgcg atgctgcgga
      901 gcgtgaaggt gtaatgttaa ttaaaaagac tgctgaaaac attgatgagg cggccaaagg
      961 gagcgggttt attgagaata tgtttttcgt ttcagccaat ccctgggtga gtttcaccag
     1021 ttttgattta aacgtggcca atatggacaa cttcttcgcc cccgttttca ccatgggcaa
     1081 atattatacg caaggcgaca aggtgctgat gccgctggcg attcaggttc atcatgccgt
     1141 ttgtgatggc ttccatgtcg gcagaatgct taatgaatta caacagtact gcgatgagtg
     1201 gcagggcggg gcgtaatttg atatcgagct cgcttggact cctgttgata gatccagtaa
     1261 tgacctcaga actccatctg gatttgttca gaacgctcgg ttgccgccgg gcgtttttta
     1321 ttggtgagaa tatatagttc ctcctttcag aaaaggccat ccgtcaggat ggccttctgc
     1381 ttaatttgat gcctggcagt ttatggcggg cgtcctgccc gccaccctcc gggccgttgc
     1441 ttcgcaacgt tcaaatccgc tcccggcgga tttgtcctac tcaggagagc gttcaccgac
     1501 aaacaacaga taaaacgaaa ggcccagtct ttcgactgag cctttcgttt tatttgatgc
     1561 ctggcagttc cctactctcg catggggata ccccacacta ccatcggcgc tacggcgttt
     1621 cacttctgag ttcggcatgg ggtcaggtgg gaccaccgcg ctactgccgc caggcaaatt
     1681 ctgttttatc agaccgcttc tgcgttctga tttaatctgt atcaggctga aaaatcgtcg
     1741 acgacgtcag gtggcacttt tcggggaaat gtgcgcggaa cccctatttg tttatttttc
     1801 taaatacatt caaatatgta tccgctcatg agacaataac cctgataaat gcttcaataa
     1861 tattgaaaaa ggaagagtat gagtattcaa catttccgtg tcgcccttat tccctttttt
     1921 gcggcatttt gccttcctgt ttttgctcac ccagaaacgc tggtgaaagt aaaagatgct
     1981 gaagatcagt tgggtgcacg agtgggttac atcgaactgg atctcaacag cggtaagatc
     2041 cttgagagtt ttcgccccga agaacgtttt ccaatgatga gcacttttaa agttctgcta
     2101 tgtggcgcgg tattatcccg tattgacgcc gggcaagagc aactcggtcg ccgcatacac
     2161 tattctcaga atgacttggt tgagtactca ccagtcacag aaaagcatct tacggatggc
     2221 atgacagtaa gagaattatg cagtgctgcc ataaccatga gtgataacac tgcggccaac
     2281 ttacttctga caacgatcgg aggaccgaag gagctaaccg cttttttgca caacatgggg
     2341 gatcatgtaa ctcgccttga tcgttgggaa ccggagctga atgaagccat accaaacgac
     2401 gagcgtgaca ccacgatgcc tgtagcaatg gcaacaacgt tgcgcaaact attaactggc
     2461 gaactactta ctctagcttc ccggcaacaa ttaatagact ggatggaggc ggataaagtt
     2521 gcaggaccac ttctgcgctc ggcccttccg gctggctggt ttattgctga taaatctgga
     2581 gccggtgagc gtgggtctcg cggtatcatt gcagcactgg ggccagatgg taagccctcc
     2641 cgtatcgtag ttatctacac gacggggagt caggcaacta tggatgaacg aaatagacag
     2701 atcgctgaga taggtgcctc actgattaag cattggtaac tgtcagacca agtttactca
     2761 tatatacttt agattgattt aaaacttcat ttttaattta aaaggatcta ggtgaagatc
     2821 ctttttgata atctcatgac caaaatccct taacgtgagt tttcgttcca ctgagcgtca
     2881 gaccccgtag aaaagatcaa aggatcttct tgagatcctt tttttctgcg cgtaatctgc
     2941 tgcttgcaaa caaaaaaacc accgctacca gcggtggttt gtttgccgga tcaagagcta
     3001 ccaactcttt ttccgaaggt aactggcttc agcagagcgc agataccaaa tactgtcctt
     3061 ctagtgtagc cgtagttagg ccaccacttc aagaactctg tagcaccgcc tacatacctc
     3121 gctctgctaa tcctgttacc agtggctgct gccagtggcg ataagtcgtg tcttaccggg
     3181 ttggactcaa gacgatagtt accggataag gcgcagcggt cgggctgaac ggggggttcg
     3241 tgcacacagc ccagcttgga gcgaacgacc tacaccgaac tgagatacct acagcgtgag
     3301 ctatgagaaa gcgccacgct tcccgaaggg agaaaggcgg acaggtatcc ggtaagcggc
     3361 agggtcggaa caggagagcg cacgagggag cttccagggg gaaacgcctg gtatctttat
     3421 agtcctgtcg ggtttcgcca cctctgactt gagcgtcgat ttttgtgatg ctcgtcaggg
     3481 gggcggagcc tatggaaaaa cgccagcaac gcggcctttt tacggttcct ggccttttgc
     3541 tggccttttg ctca
//
