# Supplementary material for: Modular engineering of thermoresponsive allosteric proteins
Source: Nat Chem Biol. 2026 Feb 12;22(5):751–8. doi: 10.1038/s41589-026-02151-y (PMC13128441; doi:10.1038/s41589-026-02151-y)
Supplement: Supplementary file 3 — Raw data supplementary figures, GenBank files, structures, T7 gels and western blot images. [file 41589_2026_2151_MOESM3_ESM.zip › Supplementary_Data/genebank_files/CAT_K136_G_LOV2.gb]

LOCUS       CAT_K136_G_LOV2         3548 bp ds-DNA     circular     14-JAN-2025
DEFINITION  M400.
ACCESSION   urn.local...6d-i9at3al
VERSION     urn.local...6d-i9at3al
KEYWORDS    .
SOURCE      
  ORGANISM  .
COMMENT     Imported using the Genbank importer. File name:                    
            M398_Cm_K136_GP_LOV2.gb.
FEATURES             Location/Qualifiers
     CDS             19..21
                     /ApEinfo_revcolor="#84b0dc"
                     /ApEinfo_fwdcolor="#84b0dc"
                     /translation="G"
     misc_feature    22..444
                     /ApEinfo_revcolor="#f58a5e"
                     /ApEinfo_fwdcolor="#f58a5e"
                     /label="LOV"
     CDS             445..447
                     /ApEinfo_revcolor="#84b0dc"
                     /ApEinfo_fwdcolor="#84b0dc"
                     /translation="G"
     CDS             448..699
                     /ApEinfo_revcolor="#84b0dc"
                     /ApEinfo_fwdcolor="#84b0dc"
                     /translation="FIENMFFVSANPWVSFTSFDLNVANMDNFFAPVFTMGKYYTQGD
                     KVLMPLAIQVHHAVCDGFHVGRMLNELQQYCDEWQGGA*"
                     /label="CMR_LOV"
     terminator      720..814
                     /ApEinfo_revcolor="#84b0dc"
                     /ApEinfo_fwdcolor="#84b0dc"
                     /note="transcription terminator from phage lambda"
     terminator      complement(720..814)
                     /ApEinfo_revcolor="#b1ff67"
                     /ApEinfo_fwdcolor="#b1ff67"
                     /note="transcription terminator from phage lambda"
     terminator      complement(834..861)
                     /ApEinfo_revcolor="#75c6a9"
                     /ApEinfo_fwdcolor="#75c6a9"
                     /note="transcription terminator T2 from the E. coli
                     rrnBgene"
     terminator      complement(953..1039)
                     /ApEinfo_revcolor="#c7b0e3"
                     /ApEinfo_fwdcolor="#c7b0e3"
                     /note="transcription terminator T1 from the E. coli
                     rrnBgene"
                     /standard_name="Escherichia coli rrnB terminator"
                     /label="Escherichia coli rrnB regulatory"
     promoter        1292..1320
                     /ApEinfo_revcolor="#b1ff67"
                     /ApEinfo_fwdcolor="#b1ff67"
                     /note="AmpR_promoter"
                     /label="AmpR_promoter"
     gene            1362..2222
                     /ApEinfo_revcolor="#9eafd2"
                     /ApEinfo_fwdcolor="#9eafd2"
                     /note="Ampicillin"
                     /standard_name="Ampicillin"
                     /label="Ampicillin gene"
     rep_origin      2377..2996
                     /ApEinfo_revcolor="#c6c9d1"
                     /ApEinfo_fwdcolor="#c6c9d1"
                     /label="rep_origin"
     promoter        3056..3158
                     /ApEinfo_revcolor="#faac61"
                     /ApEinfo_fwdcolor="#faac61"
                     /note="promoter of the E. coli cat gene
                     encodingchloramphenicol acetyltransferase"
     CDS             3159..18
                     /ApEinfo_revcolor="#84b0dc"
                     /ApEinfo_fwdcolor="#84b0dc"
                     /translation="MEKKITGYTTVDISQWHRKEHFEAFQSVAQCTYNQTVQLDITAF
                     LKTVKKNKHKFYPAFIHILARLMNAHPEFRMAMKDGELVIWDSVHPCYTVFHEQTETF
                     SSLLSEYHDDFRQFLHIYSQDVACYGENLAYFPK"
                     /label="CMR_LOV"
ORIGIN      
        1 ctggcctatt tccctaaagg tttagccaca acgctggaac gcattgaaaa gaatttcgta
       61 atcacagacc cgcgccttcc cgacaatcca attatttttg cgtccgatag cttcctgcaa
      121 ttaaccgaat acagccgcga agaaattctg ggtcgtaatt gtcgcttcct tcaggggcca
      181 gagactgacc gtgctacggt acgcaaaatc cgcgacgcaa tcgacaatca aacggaagtc
      241 acggttcagt tgattaacta tacgaagagc ggaaaaaaat tctggaattt atttcacttg
      301 cagcctatgc gtgaccagaa gggcgatgtc cagtatttca ttggcgttca gcttgatggt
      361 accgagcatg ttcgcgatgc tgcggagcgt gaaggtgtaa tgttaattaa aaagactgct
      421 gaaaacattg atgaggcggc caaaggcggg tttattgaga atatgttttt cgtttcagcc
      481 aatccctggg tgagtttcac cagttttgat ttaaacgtgg ccaatatgga caacttcttc
      541 gcccccgttt tcaccatggg caaatattat acgcaaggcg acaaggtgct gatgccgctg
      601 gcgattcagg ttcatcatgc cgtttgtgat ggcttccatg tcggcagaat gcttaatgaa
      661 ttacaacagt actgcgatga gtggcagggc ggggcgtaat ttgatatcga gctcgcttgg
      721 actcctgttg atagatccag taatgacctc agaactccat ctggatttgt tcagaacgct
      781 cggttgccgc cgggcgtttt ttattggtga gaatatatag ttcctccttt cagaaaaggc
      841 catccgtcag gatggccttc tgcttaattt gatgcctggc agtttatggc gggcgtcctg
      901 cccgccaccc tccgggccgt tgcttcgcaa cgttcaaatc cgctcccggc ggatttgtcc
      961 tactcaggag agcgttcacc gacaaacaac agataaaacg aaaggcccag tctttcgact
     1021 gagcctttcg ttttatttga tgcctggcag ttccctactc tcgcatgggg ataccccaca
     1081 ctaccatcgg cgctacggcg tttcacttct gagttcggca tggggtcagg tgggaccacc
     1141 gcgctactgc cgccaggcaa attctgtttt atcagaccgc ttctgcgttc tgatttaatc
     1201 tgtatcaggc tgaaaaatcg tcgacgacgt caggtggcac ttttcgggga aatgtgcgcg
     1261 gaacccctat ttgtttattt ttctaaatac attcaaatat gtatccgctc atgagacaat
     1321 aaccctgata aatgcttcaa taatattgaa aaaggaagag tatgagtatt caacatttcc
     1381 gtgtcgccct tattcccttt tttgcggcat tttgccttcc tgtttttgct cacccagaaa
     1441 cgctggtgaa agtaaaagat gctgaagatc agttgggtgc acgagtgggt tacatcgaac
     1501 tggatctcaa cagcggtaag atccttgaga gttttcgccc cgaagaacgt tttccaatga
     1561 tgagcacttt taaagttctg ctatgtggcg cggtattatc ccgtattgac gccgggcaag
     1621 agcaactcgg tcgccgcata cactattctc agaatgactt ggttgagtac tcaccagtca
     1681 cagaaaagca tcttacggat ggcatgacag taagagaatt atgcagtgct gccataacca
     1741 tgagtgataa cactgcggcc aacttacttc tgacaacgat cggaggaccg aaggagctaa
     1801 ccgctttttt gcacaacatg ggggatcatg taactcgcct tgatcgttgg gaaccggagc
     1861 tgaatgaagc cataccaaac gacgagcgtg acaccacgat gcctgtagca atggcaacaa
     1921 cgttgcgcaa actattaact ggcgaactac ttactctagc ttcccggcaa caattaatag
     1981 actggatgga ggcggataaa gttgcaggac cacttctgcg ctcggccctt ccggctggct
     2041 ggtttattgc tgataaatct ggagccggtg agcgtgggtc tcgcggtatc attgcagcac
     2101 tggggccaga tggtaagccc tcccgtatcg tagttatcta cacgacgggg agtcaggcaa
     2161 ctatggatga acgaaataga cagatcgctg agataggtgc ctcactgatt aagcattggt
     2221 aactgtcaga ccaagtttac tcatatatac tttagattga tttaaaactt catttttaat
     2281 ttaaaaggat ctaggtgaag atcctttttg ataatctcat gaccaaaatc ccttaacgtg
     2341 agttttcgtt ccactgagcg tcagaccccg tagaaaagat caaaggatct tcttgagatc
     2401 ctttttttct gcgcgtaatc tgctgcttgc aaacaaaaaa accaccgcta ccagcggtgg
     2461 tttgtttgcc ggatcaagag ctaccaactc tttttccgaa ggtaactggc ttcagcagag
     2521 cgcagatacc aaatactgtc cttctagtgt agccgtagtt aggccaccac ttcaagaact
     2581 ctgtagcacc gcctacatac ctcgctctgc taatcctgtt accagtggct gctgccagtg
     2641 gcgataagtc gtgtcttacc gggttggact caagacgata gttaccggat aaggcgcagc
     2701 ggtcgggctg aacggggggt tcgtgcacac agcccagctt ggagcgaacg acctacaccg
     2761 aactgagata cctacagcgt gagctatgag aaagcgccac gcttcccgaa gggagaaagg
     2821 cggacaggta tccggtaagc ggcagggtcg gaacaggaga gcgcacgagg gagcttccag
     2881 ggggaaacgc ctggtatctt tatagtcctg tcgggtttcg ccacctctga cttgagcgtc
     2941 gatttttgtg atgctcgtca ggggggcgga gcctatggaa aaacgccagc aacgcggcct
     3001 ttttacggtt cctggccttt tgctggcctt ttgctcacat gaacaataaa actgttgatc
     3061 ggcacgtaag aggttccaac tttcaccata atgaaataag atcactaccg ggcgtatttt
     3121 tttagttatc gagattttca ggagctaagg aagctaaaat ggagaaaaaa atcactggat
     3181 ataccaccgt tgatatatcc caatggcatc gtaaagaaca ttttgaggca tttcagtcag
     3241 ttgctcaatg tacctataac cagaccgttc agctggatat tacggccttt ttaaagaccg
     3301 taaagaaaaa taagcacaag ttttatccgg cctttattca cattcttgcc cgcctgatga
     3361 atgctcatcc ggaatttcgt atggcaatga aagacggtga gctggtgata tgggatagtg
     3421 ttcacccttg ttacaccgtt ttccatgagc aaactgaaac gttttcatcg ctcttgagtg
     3481 aataccacga cgatttccgg cagtttctac acatatattc gcaagatgtg gcgtgttacg
     3541 gtgaaaac
//
