# Supplementary material for: Modular engineering of thermoresponsive allosteric proteins
Source: Nat Chem Biol. 2026 Feb 12;22(5):751–8. doi: 10.1038/s41589-026-02151-y (PMC13128441; doi:10.1038/s41589-026-02151-y)
Supplement: Supplementary file 3 — Raw data supplementary figures, GenBank files, structures, T7 gels and western blot images. [file 41589_2026_2151_MOESM3_ESM.zip › Supplementary_Data/genebank_files/CAT_K136_LOV.gb]

LOCUS       CAT_K136_LOV            3542 bp    DNA     circular UNA 14-JAN-2025
DEFINITION  M331.
ACCESSION   urn.local...1o-hy9f7wl
VERSION     urn.local...1o-hy9f7wl
KEYWORDS    .
SOURCE      
  ORGANISM  .
FEATURES             Location/Qualifiers
     misc_feature    19..441
                     /standard_name="LOV"
     CDS             442..693
                     /transl_table=1
                     /translation="FIENMFFVSANPWVSFTSFDLNVANMDNFFAPVFTMGKYYTQGD
                     KVLMPLAIQVHHAVCDGFHVGRMLNELQQYCDEWQGGA*"
                     /standard_name="CMR_LOV"
     terminator      complement(714..808)
                     /note="transcription terminator from phage lambda"
                     /standard_name="terminator"
     terminator      714..808
                     /note="transcription terminator from phage lambda"
                     /standard_name="terminator"
     terminator      complement(828..855)
                     /note="transcription terminator T2 from the E. coli rrnB
                     gene"
                     /standard_name="terminator"
     terminator      complement(947..1033)
                     /gene="Escherichia coli rrnB"
                     /note="transcription terminator T1 from the E. coli rrnB
                     gene"
                     /standard_name="Escherichia coli rrnB terminator"
     promoter        1286..1314
                     /note="AmpR_promoter"
                     /standard_name="AmpR_promoter"
     gene            1356..2216
                     /gene="Ampicillin"
                     /note="Ampicillin"
                     /standard_name="Ampicillin"
     rep_origin      2371..2990
     promoter        3050..3152
                     /note="promoter of the E. coli cat gene encoding
                     chloramphenicol acetyltransferase"
                     /standard_name="promoter"
     CDS             3153..18
                     /transl_table=1
                     /translation="MEKKITGYTTVDISQWHRKEHFEAFQSVAQCTYNQTVQLDITAF
                     LKTVKKNKHKFYPAFIHILARLMNAHPEFRMAMKDGELVIWDSVHPCYTVFHEQTETF
                     SSLLSEYHDDFRQFLHIYSQDVACYGENLAY"
                     /standard_name="CMR_LOV"
ORIGIN      
        1 ctggcctatt tccctaaatt agccacaacg ctggaacgca ttgaaaagaa tttcgtaatc
       61 acagacccgc gccttcccga caatccaatt atttttgcgt ccgatagctt cctgcaatta
      121 accgaataca gccgcgaaga aattctgggt cgtaattgtc gcttccttca ggggccagag
      181 actgaccgtg ctacggtacg caaaatccgc gacgcaatcg acaatcaaac ggaagtcacg
      241 gttcagttga ttaactatac gaagagcgga aaaaaattct ggaatttatt tcacttgcag
      301 cctatgcgtg accagaaggg cgatgtccag tatttcattg gcgttcagct tgatggtacc
      361 gagcatgttc gcgatgctgc ggagcgtgaa ggtgtaatgt taattaaaaa gactgctgaa
      421 aacattgatg aggcggccaa agggtttatt gagaatatgt ttttcgtttc agccaatccc
      481 tgggtgagtt tcaccagttt tgatttaaac gtggccaata tggacaactt cttcgccccc
      541 gttttcacca tgggcaaata ttatacgcaa ggcgacaagg tgctgatgcc gctggcgatt
      601 caggttcatc atgccgtttg tgatggcttc catgtcggca gaatgcttaa tgaattacaa
      661 cagtactgcg atgagtggca gggcggggcg taatttgata tcgagctcgc ttggactcct
      721 gttgatagat ccagtaatga cctcagaact ccatctggat ttgttcagaa cgctcggttg
      781 ccgccgggcg ttttttattg gtgagaatat atagttcctc ctttcagaaa aggccatccg
      841 tcaggatggc cttctgctta atttgatgcc tggcagttta tggcgggcgt cctgcccgcc
      901 accctccggg ccgttgcttc gcaacgttca aatccgctcc cggcggattt gtcctactca
      961 ggagagcgtt caccgacaaa caacagataa aacgaaaggc ccagtctttc gactgagcct
     1021 ttcgttttat ttgatgcctg gcagttccct actctcgcat ggggataccc cacactacca
     1081 tcggcgctac ggcgtttcac ttctgagttc ggcatggggt caggtgggac caccgcgcta
     1141 ctgccgccag gcaaattctg ttttatcaga ccgcttctgc gttctgattt aatctgtatc
     1201 aggctgaaaa atcgtcgacg acgtcaggtg gcacttttcg gggaaatgtg cgcggaaccc
     1261 ctatttgttt atttttctaa atacattcaa atatgtatcc gctcatgaga caataaccct
     1321 gataaatgct tcaataatat tgaaaaagga agagtatgag tattcaacat ttccgtgtcg
     1381 cccttattcc cttttttgcg gcattttgcc ttcctgtttt tgctcaccca gaaacgctgg
     1441 tgaaagtaaa agatgctgaa gatcagttgg gtgcacgagt gggttacatc gaactggatc
     1501 tcaacagcgg taagatcctt gagagttttc gccccgaaga acgttttcca atgatgagca
     1561 cttttaaagt tctgctatgt ggcgcggtat tatcccgtat tgacgccggg caagagcaac
     1621 tcggtcgccg catacactat tctcagaatg acttggttga gtactcacca gtcacagaaa
     1681 agcatcttac ggatggcatg acagtaagag aattatgcag tgctgccata accatgagtg
     1741 ataacactgc ggccaactta cttctgacaa cgatcggagg accgaaggag ctaaccgctt
     1801 ttttgcacaa catgggggat catgtaactc gccttgatcg ttgggaaccg gagctgaatg
     1861 aagccatacc aaacgacgag cgtgacacca cgatgcctgt agcaatggca acaacgttgc
     1921 gcaaactatt aactggcgaa ctacttactc tagcttcccg gcaacaatta atagactgga
     1981 tggaggcgga taaagttgca ggaccacttc tgcgctcggc ccttccggct ggctggttta
     2041 ttgctgataa atctggagcc ggtgagcgtg ggtctcgcgg tatcattgca gcactggggc
     2101 cagatggtaa gccctcccgt atcgtagtta tctacacgac ggggagtcag gcaactatgg
     2161 atgaacgaaa tagacagatc gctgagatag gtgcctcact gattaagcat tggtaactgt
     2221 cagaccaagt ttactcatat atactttaga ttgatttaaa acttcatttt taatttaaaa
     2281 ggatctaggt gaagatcctt tttgataatc tcatgaccaa aatcccttaa cgtgagtttt
     2341 cgttccactg agcgtcagac cccgtagaaa agatcaaagg atcttcttga gatccttttt
     2401 ttctgcgcgt aatctgctgc ttgcaaacaa aaaaaccacc gctaccagcg gtggtttgtt
     2461 tgccggatca agagctacca actctttttc cgaaggtaac tggcttcagc agagcgcaga
     2521 taccaaatac tgtccttcta gtgtagccgt agttaggcca ccacttcaag aactctgtag
     2581 caccgcctac atacctcgct ctgctaatcc tgttaccagt ggctgctgcc agtggcgata
     2641 agtcgtgtct taccgggttg gactcaagac gatagttacc ggataaggcg cagcggtcgg
     2701 gctgaacggg gggttcgtgc acacagccca gcttggagcg aacgacctac accgaactga
     2761 gatacctaca gcgtgagcta tgagaaagcg ccacgcttcc cgaagggaga aaggcggaca
     2821 ggtatccggt aagcggcagg gtcggaacag gagagcgcac gagggagctt ccagggggaa
     2881 acgcctggta tctttatagt cctgtcgggt ttcgccacct ctgacttgag cgtcgatttt
     2941 tgtgatgctc gtcagggggg cggagcctat ggaaaaacgc cagcaacgcg gcctttttac
     3001 ggttcctggc cttttgctgg ccttttgctc acatgaacaa taaaactgtt gatcggcacg
     3061 taagaggttc caactttcac cataatgaaa taagatcact accgggcgta tttttttagt
     3121 tatcgagatt ttcaggagct aaggaagcta aaatggagaa aaaaatcact ggatatacca
     3181 ccgttgatat atcccaatgg catcgtaaag aacattttga ggcatttcag tcagttgctc
     3241 aatgtaccta taaccagacc gttcagctgg atattacggc ctttttaaag accgtaaaga
     3301 aaaataagca caagttttat ccggccttta ttcacattct tgcccgcctg atgaatgctc
     3361 atccggaatt tcgtatggca atgaaagacg gtgagctggt gatatgggat agtgttcacc
     3421 cttgttacac cgttttccat gagcaaactg aaacgttttc atcgctcttg agtgaatacc
     3481 acgacgattt ccggcagttt ctacacatat attcgcaaga tgtggcgtgt tacggtgaaa
     3541 ac
//
