# Supplementary material for: Modular engineering of thermoresponsive allosteric proteins
Source: Nat Chem Biol. 2026 Feb 12;22(5):751–8. doi: 10.1038/s41589-026-02151-y (PMC13128441; doi:10.1038/s41589-026-02151-y)
Supplement: Supplementary file 3 — Raw data supplementary figures, GenBank files, structures, T7 gels and western blot images. [file 41589_2026_2151_MOESM3_ESM.zip › Supplementary_Data/genebank_files/CAT_K136_PG_LOV2.gb]

LOCUS       CAT_K136_PG_LOV2        3554 bp ds-DNA     circular     14-JAN-2025
DEFINITION  M399.
ACCESSION   urn.local...6d-i9at3al
VERSION     urn.local...6d-i9at3al
KEYWORDS    .
SOURCE      
  ORGANISM  .
COMMENT     Imported using the Genbank importer. File name:                    
            M398_Cm_K136_GP_LOV2.gb.
FEATURES             Location/Qualifiers
     CDS             19..24
                     /ApEinfo_revcolor="#84b0dc"
                     /ApEinfo_fwdcolor="#84b0dc"
                     /translation="PG"
     gene            19..24
                     /ApEinfo_revcolor="#9eafd2"
                     /ApEinfo_fwdcolor="#9eafd2"
                     /label="linker"
     misc_feature    25..447
                     /ApEinfo_revcolor="#faac61"
                     /ApEinfo_fwdcolor="#faac61"
                     /label="LOV"
     CDS             448..453
                     /ApEinfo_revcolor="#84b0dc"
                     /ApEinfo_fwdcolor="#84b0dc"
                     /translation="GP"
                     /label="Linker"
     CDS             454..705
                     /ApEinfo_revcolor="#84b0dc"
                     /ApEinfo_fwdcolor="#84b0dc"
                     /translation="FIENMFFVSANPWVSFTSFDLNVANMDNFFAPVFTMGKYYTQGD
                     KVLMPLAIQVHHAVCDGFHVGRMLNELQQYCDEWQGGA*"
                     /label="CMR_LOV"
     terminator      726..820
                     /ApEinfo_revcolor="#9eafd2"
                     /ApEinfo_fwdcolor="#9eafd2"
                     /note="transcription terminator from phage lambda"
     terminator      complement(726..820)
                     /ApEinfo_revcolor="#b1ff67"
                     /ApEinfo_fwdcolor="#b1ff67"
                     /note="transcription terminator from phage lambda"
     terminator      complement(840..867)
                     /ApEinfo_revcolor="#ffef86"
                     /ApEinfo_fwdcolor="#ffef86"
                     /note="transcription terminator T2 from the E. coli
                     rrnBgene"
     terminator      complement(959..1045)
                     /ApEinfo_revcolor="#f58a5e"
                     /ApEinfo_fwdcolor="#f58a5e"
                     /note="transcription terminator T1 from the E. coli
                     rrnBgene"
                     /standard_name="Escherichia coli rrnB terminator"
                     /label="Escherichia coli rrnB regulatory"
     promoter        1298..1326
                     /ApEinfo_revcolor="#f58a5e"
                     /ApEinfo_fwdcolor="#f58a5e"
                     /note="AmpR_promoter"
                     /label="AmpR_promoter"
     gene            1368..2228
                     /ApEinfo_revcolor="#d59687"
                     /ApEinfo_fwdcolor="#d59687"
                     /note="Ampicillin"
                     /standard_name="Ampicillin"
                     /label="Ampicillin gene"
     rep_origin      2383..3002
                     /ApEinfo_revcolor="#c7b0e3"
                     /ApEinfo_fwdcolor="#c7b0e3"
                     /label="rep_origin"
     promoter        3062..3164
                     /ApEinfo_revcolor="#d6b295"
                     /ApEinfo_fwdcolor="#d6b295"
                     /note="promoter of the E. coli cat gene
                     encodingchloramphenicol acetyltransferase"
     CDS             3165..18
                     /ApEinfo_revcolor="#84b0dc"
                     /ApEinfo_fwdcolor="#84b0dc"
                     /translation="MEKKITGYTTVDISQWHRKEHFEAFQSVAQCTYNQTVQLDITAF
                     LKTVKKNKHKFYPAFIHILARLMNAHPEFRMAMKDGELVIWDSVHPCYTVFHEQTETF
                     SSLLSEYHDDFRQFLHIYSQDVACYGENLAYFPK"
                     /label="CMR_LOV"
ORIGIN      
        1 ctggcctatt tccctaaacc gggtttagcc acaacgctgg aacgcattga aaagaatttc
       61 gtaatcacag acccgcgcct tcccgacaat ccaattattt ttgcgtccga tagcttcctg
      121 caattaaccg aatacagccg cgaagaaatt ctgggtcgta attgtcgctt ccttcagggg
      181 ccagagactg accgtgctac ggtacgcaaa atccgcgacg caatcgacaa tcaaacggaa
      241 gtcacggttc agttgattaa ctatacgaag agcggaaaaa aattctggaa tttatttcac
      301 ttgcagccta tgcgtgacca gaagggcgat gtccagtatt tcattggcgt tcagcttgat
      361 ggtaccgagc atgttcgcga tgctgcggag cgtgaaggtg taatgttaat taaaaagact
      421 gctgaaaaca ttgatgaggc ggccaaaggc ccggggttta ttgagaatat gtttttcgtt
      481 tcagccaatc cctgggtgag tttcaccagt tttgatttaa acgtggccaa tatggacaac
      541 ttcttcgccc ccgttttcac catgggcaaa tattatacgc aaggcgacaa ggtgctgatg
      601 ccgctggcga ttcaggttca tcatgccgtt tgtgatggct tccatgtcgg cagaatgctt
      661 aatgaattac aacagtactg cgatgagtgg cagggcgggg cgtaatttga tatcgagctc
      721 gcttggactc ctgttgatag atccagtaat gacctcagaa ctccatctgg atttgttcag
      781 aacgctcggt tgccgccggg cgttttttat tggtgagaat atatagttcc tcctttcaga
      841 aaaggccatc cgtcaggatg gccttctgct taatttgatg cctggcagtt tatggcgggc
      901 gtcctgcccg ccaccctccg ggccgttgct tcgcaacgtt caaatccgct cccggcggat
      961 ttgtcctact caggagagcg ttcaccgaca aacaacagat aaaacgaaag gcccagtctt
     1021 tcgactgagc ctttcgtttt atttgatgcc tggcagttcc ctactctcgc atggggatac
     1081 cccacactac catcggcgct acggcgtttc acttctgagt tcggcatggg gtcaggtggg
     1141 accaccgcgc tactgccgcc aggcaaattc tgttttatca gaccgcttct gcgttctgat
     1201 ttaatctgta tcaggctgaa aaatcgtcga cgacgtcagg tggcactttt cggggaaatg
     1261 tgcgcggaac ccctatttgt ttatttttct aaatacattc aaatatgtat ccgctcatga
     1321 gacaataacc ctgataaatg cttcaataat attgaaaaag gaagagtatg agtattcaac
     1381 atttccgtgt cgcccttatt cccttttttg cggcattttg ccttcctgtt tttgctcacc
     1441 cagaaacgct ggtgaaagta aaagatgctg aagatcagtt gggtgcacga gtgggttaca
     1501 tcgaactgga tctcaacagc ggtaagatcc ttgagagttt tcgccccgaa gaacgttttc
     1561 caatgatgag cacttttaaa gttctgctat gtggcgcggt attatcccgt attgacgccg
     1621 ggcaagagca actcggtcgc cgcatacact attctcagaa tgacttggtt gagtactcac
     1681 cagtcacaga aaagcatctt acggatggca tgacagtaag agaattatgc agtgctgcca
     1741 taaccatgag tgataacact gcggccaact tacttctgac aacgatcgga ggaccgaagg
     1801 agctaaccgc ttttttgcac aacatggggg atcatgtaac tcgccttgat cgttgggaac
     1861 cggagctgaa tgaagccata ccaaacgacg agcgtgacac cacgatgcct gtagcaatgg
     1921 caacaacgtt gcgcaaacta ttaactggcg aactacttac tctagcttcc cggcaacaat
     1981 taatagactg gatggaggcg gataaagttg caggaccact tctgcgctcg gcccttccgg
     2041 ctggctggtt tattgctgat aaatctggag ccggtgagcg tgggtctcgc ggtatcattg
     2101 cagcactggg gccagatggt aagccctccc gtatcgtagt tatctacacg acggggagtc
     2161 aggcaactat ggatgaacga aatagacaga tcgctgagat aggtgcctca ctgattaagc
     2221 attggtaact gtcagaccaa gtttactcat atatacttta gattgattta aaacttcatt
     2281 tttaatttaa aaggatctag gtgaagatcc tttttgataa tctcatgacc aaaatccctt
     2341 aacgtgagtt ttcgttccac tgagcgtcag accccgtaga aaagatcaaa ggatcttctt
     2401 gagatccttt ttttctgcgc gtaatctgct gcttgcaaac aaaaaaacca ccgctaccag
     2461 cggtggtttg tttgccggat caagagctac caactctttt tccgaaggta actggcttca
     2521 gcagagcgca gataccaaat actgtccttc tagtgtagcc gtagttaggc caccacttca
     2581 agaactctgt agcaccgcct acatacctcg ctctgctaat cctgttacca gtggctgctg
     2641 ccagtggcga taagtcgtgt cttaccgggt tggactcaag acgatagtta ccggataagg
     2701 cgcagcggtc gggctgaacg gggggttcgt gcacacagcc cagcttggag cgaacgacct
     2761 acaccgaact gagataccta cagcgtgagc tatgagaaag cgccacgctt cccgaaggga
     2821 gaaaggcgga caggtatccg gtaagcggca gggtcggaac aggagagcgc acgagggagc
     2881 ttccaggggg aaacgcctgg tatctttata gtcctgtcgg gtttcgccac ctctgacttg
     2941 agcgtcgatt tttgtgatgc tcgtcagggg ggcggagcct atggaaaaac gccagcaacg
     3001 cggccttttt acggttcctg gccttttgct ggccttttgc tcacatgaac aataaaactg
     3061 ttgatcggca cgtaagaggt tccaactttc accataatga aataagatca ctaccgggcg
     3121 tattttttta gttatcgaga ttttcaggag ctaaggaagc taaaatggag aaaaaaatca
     3181 ctggatatac caccgttgat atatcccaat ggcatcgtaa agaacatttt gaggcatttc
     3241 agtcagttgc tcaatgtacc tataaccaga ccgttcagct ggatattacg gcctttttaa
     3301 agaccgtaaa gaaaaataag cacaagtttt atccggcctt tattcacatt cttgcccgcc
     3361 tgatgaatgc tcatccggaa tttcgtatgg caatgaaaga cggtgagctg gtgatatggg
     3421 atagtgttca cccttgttac accgttttcc atgagcaaac tgaaacgttt tcatcgctct
     3481 tgagtgaata ccacgacgat ttccggcagt ttctacacat atattcgcaa gatgtggcgt
     3541 gttacggtga aaac
//
