# Supplementary material for: Modular engineering of thermoresponsive allosteric proteins
Source: Nat Chem Biol. 2026 Feb 12;22(5):751–8. doi: 10.1038/s41589-026-02151-y (PMC13128441; doi:10.1038/s41589-026-02151-y)
Supplement: Supplementary file 3 — Raw data supplementary figures, GenBank files, structures, T7 gels and western blot images. [file 41589_2026_2151_MOESM3_ESM.zip › Supplementary_Data/genebank_files/CRISPRa-RFP-reporter.gb]

LOCUS       CRISPRa-RFP-reporter        4437 bp ds-DNA     circular     14-JAN-2025
DEFINITION  pJF143.J3.
ACCESSION   urn.local...8c-iovvpbf
KEYWORDS    .
SOURCE      
  ORGANISM  .
FEATURES             Location/Qualifiers
     misc_feature    7..176
                     /ApEinfo_revcolor="#85dae9"
                     /ApEinfo_fwdcolor="#85dae9"
                     /label="J3"
     misc_feature    112..131
                     /ApEinfo_revcolor="#b7e6d7"
                     /ApEinfo_fwdcolor="#b7e6d7"
                     /label="J309"
     misc_feature    complement(121..140)
                     /ApEinfo_revcolor="#75c6a9"
                     /ApEinfo_fwdcolor="#75c6a9"
                     /label="J308"
     misc_feature    122..141
                     /ApEinfo_revcolor="#b7e6d7"
                     /ApEinfo_fwdcolor="#b7e6d7"
                     /label="J307"
     misc_feature    complement(131..150)
                     /ApEinfo_revcolor="#75c6a9"
                     /ApEinfo_fwdcolor="#75c6a9"
                     /label="J306"
     promoter        177..211
                     /ApEinfo_revcolor="#ffef86"
                     /ApEinfo_fwdcolor="#ffef86"
                     /label="BBa_J23117"
     misc_feature    212..238
                     /ApEinfo_revcolor="#db7aff"
                     /ApEinfo_fwdcolor="#db7aff"
                     /label="Bujard RBS (strong)"
     misc_feature    242..916
                     /ApEinfo_revcolor="#ff3737"
                     /ApEinfo_fwdcolor="#ff3737"
                     /label="mRFP"
     misc_feature    941..1069
                     /ApEinfo_revcolor="#ff9ccd"
                     /ApEinfo_fwdcolor="#ff9ccd"
                     /label="dbl term"
     rep_origin      complement(1071..3305)
                     /ApEinfo_revcolor="#c7b0e3"
                     /ApEinfo_fwdcolor="#c7b0e3"
                     /label="pSC101** ori"
     terminator      3306..3411
                     /ApEinfo_revcolor="#ffef86"
                     /ApEinfo_fwdcolor="#ffef86"
                     /label="T0"
     misc_feature    complement(3441..4296)
                     /ApEinfo_revcolor="#ffef86"
                     /ApEinfo_fwdcolor="#ffef86"
                     /label="Amp"
ORIGIN      
        1 gacgtcagca tttgcgatca ttcacgcagc gcttattcag ttgctcactg cgatgtcata
       61 atcatcgcta cgagctgtga aagatgcata aagctcgtac gacgcgttcg ctcgtctcct
      121 cacttctcct acggagcgtt ctggacacaa cgtcgtcttg aagttgcgat tatagattga
      181 cagctagctc agtcctaggg attgtgctag cgaattcatt aaagaggaga aaggtaccat
      241 ggcgagtagc gaagacgtta tcaaagagtt catgcgtttc aaagttcgta tggaaggttc
      301 cgttaacggt cacgagttcg aaatcgaagg tgaaggtgaa ggtcgtccgt acgaaggtac
      361 ccagaccgct aaactgaaag ttaccaaagg tggtccgctg ccgttcgctt gggacatcct
      421 gtccccgcag ttccagtacg gttccaaagc ttacgttaaa cacccggctg acatcccgga
      481 ctacctgaaa ctgtccttcc cggaaggttt caaatgggaa cgtgttatga acttcgaaga
      541 cggtggtgtt gttaccgtta cccaggactc ctccctgcaa gacggtgagt tcatctacaa
      601 agttaaactg cgtggtacca acttcccgtc cgacggtccg gttatgcaga aaaaaaccat
      661 gggttgggaa gcttccaccg aacgtatgta cccggaagac ggtgctctga aaggtgaaat
      721 caaaatgcgt ctgaaactga aagacggtgg tcactacgac gctgaagtta aaaccaccta
      781 catggctaaa aaaccggttc agctgccggg tgcttacaaa accgacatca aactggacat
      841 cacctcccac aacgaagact acaccatcgt tgaacagtac gaacgtgctg aaggtcgtca
      901 ctccaccggt gcttaaggat ccaaactcga gtaaggatct ccaggcatca aataaaacga
      961 aaggctcagt cgaaagactg ggcctttcgt tttatctgtt gtttgtcggt gaacgctctc
     1021 tactagagtc acactggctc accttcgggt gggcctttct gcgtttatac ctagggtacg
     1081 ggttttgctg cccgcaaacg ggctgttctg gtgttgctag tttgttatca gaatcgcaga
     1141 tccggcttca gccggtttgc cggctgaaag cgctatttct tccagaattg ccatgatttt
     1201 ttccccacgg gaggcgtcac tggctcccgt gttgtcggca gctttgattc gataagcagc
     1261 atcgcctgtt tcaggctgtc tatgtgtgac tgttgagctg taacaagttg tctcaggtgt
     1321 tcaatttcat gttctagttg ctttgtttta ctggtttcac ctgttctatt aggtgttaca
     1381 tgctgttcat ctgttacatt gtcgatctgt tcatggtgaa cagctttgaa tgcaccaaaa
     1441 actcgtaaaa gctctgatgt atctatcttt tttacaccgt tttcatctgt gcatatggac
     1501 agttttccct ttgatatgta acggtgaaca gttgttctac ttttgtttgt tagtcttgat
     1561 gcttcactga tagatacaag agccataaga acctcagatc cttccgtatt tagccagtat
     1621 gttctctagt gtggttcgtt gtttttgcgt gagccatgag aacgaaccat tgagatcata
     1681 cttactttgc atgtcactca aaaattttgc ctcaaaactg gtgagctgaa tttttgcagt
     1741 taaagcatcg tgtagtgttt ttcttagtcc gttatgtagg taggaatctg atgtaatggt
     1801 tgttggtatt ttgtcaccat tcatttttat ctggttgttc tcaagttcgg ttacgagatc
     1861 catttgtcta tctagttcaa cttggaaaat caacgtatca gtcgggcggc ctcgcttatc
     1921 aaccaccaat ttcatattgc tgtaagtgtt taaatcttta cttattggtt tcaaaaccca
     1981 ttggttaagc cttttaaact catggtagtt attttcaagc attaacatga acttaaattc
     2041 atcaaggcta atctctatat ttgccttgtg agttttcttt tgtgttagtt cttttaataa
     2101 ccactcataa atcctcatag agtatttgtt ttcaaaagac ttaacatgtt ccagattata
     2161 ttttatgaat ttttttaact ggaaaagata aggcaatatc tcttcactaa aaactaattc
     2221 taatttttcg cttgagaact tggcatagtt tgtccactgg aaaatctcaa agcctttaac
     2281 caaaggattc ctgatttcca cagttctcgt catcagctct ctggttgctt tagctaatac
     2341 accataagca ttttccctac tgatgttcat catctgagcg tattggttat aagtgaacga
     2401 taccgtccgt tctttccttg tagggttttc aatcgtgggg ttgagtagtg ccacacagca
     2461 taaaattagc ttggtttcat gctccgttaa gtcatagcga ctaatcgcta gttcatttgc
     2521 tttgaaaaca actaattcag acatacatct caattggtct aggtgatttt aatcactata
     2581 ccaattgaga tgggctagtc aatgataatt actagtcctt ttcccgggtg atctgggtat
     2641 ctgtaaattc tgctagacct ttgctggaaa acttgtaaat tctgctagac cctctgtaaa
     2701 ttccgctaga cctttgtgtg ttttttttgt ttatattcaa gtggttataa tttatagaat
     2761 aaagaaagaa taaaaaaaga taaaaagaat agatcccagc cctgtgtata actcactact
     2821 ttagtcagtt ccgcagtatt acaaaaggat gtcgcaaacg ctgtttgctc ctctacaaaa
     2881 cagaccttaa aaccctaaag gcttaagtag caccctcgca agctcgggca aatcgctgaa
     2941 tattcctttt gtctccgacc atcaggcacc tgagtcgctg tctttttcgt gacattcagt
     3001 tcgctgcgct cacggctctg gcagtgaatg ggggtaaatg gcactacagg cgccttttat
     3061 ggattcatgc aagagatctg aaactaccca taatacaaga aaagcccgtc acgggcttct
     3121 cagggcgttt tatggcgggt ctgctatgtg gtgctatctg actttttgct gttcagcagt
     3181 tcctgccctc tgattttcca gtctgaccac ttcggattat cccgtgacag gtcattcaga
     3241 ctggctaatg cacccagtaa ggcagcggta tcatcaacag gcttacccgt cttactgtcc
     3301 ctagtgcttg gattctcacc aataaaaaac gcccggcggc aaccgagcgt tctgaacaaa
     3361 tccagatgga gttctgaggt cattactgga tctatcaaca ggagtccaag cgagctcgta
     3421 aacttggtct gacagttacc aatgcttaat cagtgaggca cctatctcag cgatctgtct
     3481 atttcgttca tccatagttg cctgactccc cgtcgtgtag ataactacga tacgggaggg
     3541 cttaccatct ggccccagtg ctgcaatgat accgcgagac ccacgctcac cggctccaga
     3601 tttatcagca ataaaccagc cagccggaag ggccgagcgc agaagtggtc ctgcaacttt
     3661 atccgcctcc atccagtcta ttaattgttg ccgggaagct agagtaagta gttcgccagt
     3721 taatagtttg cgcaacgttg ttgccattgc tacaggcatc gtggtgtcac gctcgtcgtt
     3781 tggtatggct tcattcagct ccggttccca acgatcaagg cgagttacat gatcccccat
     3841 gttgtgcaaa aaagcggtta gctccttcgg tcctccgatc gttgtcagaa gtaagttggc
     3901 cgcagtgtta tcactcatgg ttatggcagc actgcataat tctcttactg tcatgccatc
     3961 cgtaagatgc ttttctgtga ctggtgagta ctcaaccaag tcattctgag aatagtgtat
     4021 gcggcgaccg agttgctctt gcccggcgtc aatacgggat aataccgcgc cacatagcag
     4081 aactttaaaa gtgctcatca ttggaaaacg ttcttcgggg cgaaaactct caaggatctt
     4141 accgctgttg agatccagtt cgatgtaacc cactcgtgca cccaactgat cttcagcatc
     4201 ttttactttc accagcgttt ctgggtgagc aaaaacagga aggcaaaatg ccgcaaaaaa
     4261 gggaataagg gcgacacgga aatgttgaat actcatactc ttcctttttc aatattattg
     4321 aagcatttat cagggttatt gtctcatgag cggatacata tttgaatgta tttagaaaaa
     4381 taaacaaata ggggttccgc gcacatttcc ccgaaaagtg ccacctgtgg caattcc
//
