# Supplementary material for: Modular engineering of thermoresponsive allosteric proteins
Source: Nat Chem Biol. 2026 Feb 12;22(5):751–8. doi: 10.1038/s41589-026-02151-y (PMC13128441; doi:10.1038/s41589-026-02151-y)
Supplement: Supplementary file 3 — Raw data supplementary figures, GenBank files, structures, T7 gels and western blot images. [file 41589_2026_2151_MOESM3_ESM.zip › Supplementary_Data/genebank_files/dSpyCas9-E566-LOV_C450A-VPR.gb]

LOCUS       dSpyCas9-E566-LOV_C450A-VPR       15625 bp    DNA     circular UNA 11-FEB-2025
DEFINITION  M575.
ACCESSION   urn.local...g3-irb0gyi
VERSION     urn.local...g3-irb0gyi
KEYWORDS    .
SOURCE      
  ORGANISM  .
FEATURES             Location/Qualifiers
     enhancer        238..617
                     /note="human cytomegalovirus immediate early enhancer"
                     /standard_name="CMV enhancer"
     promoter        619..817
                     /note="human cytomegalovirus (CMV) immediate early 
                     promoter"
                     /standard_name="CMV promoter"
     LTR             835..1015
                     /note="truncated 5' long terminal repeat (LTR) from HIV-1"
                     /standard_name="5' LTR (truncated)"
     misc_feature    1062..1187
                     /note="packaging signal of human immunodeficiency virus 
                     type 1"
                     /standard_name="HIV-1 Psi"
     misc_feature    1680..1913
                     /note="The Rev response element (RRE) of HIV-1 allows for
                     Rev-dependent mRNA export from the nucleus to
                     thecytoplasm."
                     /standard_name="RRE"
     misc_feature    2440..2557
                     /note="central polypurine tract and central termination 
                     sequence of HIV-1"
                     /standard_name="cPPT/CTS"
     promoter        2682..3860
                     /note="strong constitutive promoter for human elongation 
                     factor EF-1-alpha"
                     /standard_name="EF-1-alpha promoter"
     CDS             3879..3899
                     /codon_start=1
                     /product="nuclear localization signal of SV40 large T 
                     antigen"
                     /translation="PKKKRKV"
                     /standard_name="SV40 NLS"
     CDS             3909..8444
                     /codon_start=1
                     /product="catalytically dead mutant of the Cas9 
                     endonuclease from the Streptococcus pyogenes Type II
                     CRISPR/Cas system"
                     /note="RNA-guided DNA-binding protein that lacks 
                     endonuclease activity due to the D10A mutation in the RuvC
                     catalytic domain and the H840A mutation in the HNH
                     catalytic domain"
                     /translation="DKKYSIGLAIGTNSVGWAVITDEYKVPSKKFKVLGNTDRHSIKK
                     NLIGALLFDSGETAEATRLKRTARRRYTRRKNRICYLQEIFSNEMAKVDDSFFHRLEE
                     SFLVEEDKKHERHPIFGNIVDEVAYHEKYPTIYHLRKKLVDSTDKADLRLIYLALAHM
                     IKFRGHFLIEGDLNPDNSDVDKLFIQLVQTYNQLFEENPINASGVDAKAILSARLSKS
                     RRLENLIAQLPGEKKNGLFGNLIALSLGLTPNFKSNFDLAEDAKLQLSKDTYDDDLDN
                     LLAQIGDQYADLFLAAKNLSDAILLSDILRVNTEITKAPLSASMIKRYDEHHQDLTLL
                     KALVRQQLPEKYKEIFFDQSKNGYAGYIDGGASQEEFYKFIKPILEKMDGTEELLVKL
                     NREDLLRKQRTFDNGSIPHQIHLGELHAILRRQEDFYPFLKDNREKIEKILTFRIPYY
                     VGPLARGNSRFAWMTRKSEETITPWNFEEVVDKGASAQSFIERMTNFDKNLPNEKVLP
                     KHSLLYEYFTVYNELTKVKYVTEGMRKPAFLSGEQKKAIVDLLFKTNRKVTVKQLKE"
                     /standard_name="dCas9"
                     /modified_by="anno"
     CDS             5610..6032
                     /codon_start=1
                     /translation="LATTLERIEKNFVITDPRLPDNPIIFASDSFLQLTEYSREEILG
                     RNARFLQGPETDRATVRKIRDAIDNQTEVTVQLINYTKSGKKFWNLFHLQPMRDQKGD
                     VQYFIGVQLDGTEHVRDAAEREGVMLIKKTAENIDEAAK"
                     /standard_name="AsLOV2 hs"
                     /modified_by="anno"
     CDS             8499..8519
                     /codon_start=1
                     /product="nuclear localization signal of SV40 large T 
                     antigen"
                     /translation="PKKKRKV"
                     /standard_name="SV40 NLS"
     CDS             8544..8693
                     /translation="DALDDFDLDMLGSDALDDFDLDMLGSDALDDFDLDMLGSDALDD
                     FDLDML"
                     /codon_start=1
                     /transl_table=1
                     /product="tetrameric repeat of the minimal activation
                     domain of herpes simplex virus VP16 (<a
                     href=""http://www.ncbi.nlm.nih.gov/pubmed/9843940""
                     title=""http://www.ncbi.nlm.nih.gov/pubmed/9843940"">Beerl
                     i et al., 1998</a>)"
                     /standard_name="VP64"
     CDS             9162..9518
                     /translation="PTQAGEGTLSEALLQLQFDDEDLGALLGNSTDPAVFTDLASVDN
                     SEFQQLLNQGIPVAPHTTEPMLMEYPEAITRLVTGAQRPPDPAPAPLGAPGLPNGLLS
                     GDEDFSSIADMDFSALL"
                     /codon_start=1
                     /transl_table=1
                     /product="transcriptional activation domain of human
                     RelA,also known as p65
                     (<ahref=""http://www.ncbi.nlm.nih.gov/pubmed/18631125""tit
                     le=""http://www.ncbi.nlm.nih.gov/pubmed/18631125"">O'Shea
                     and Perkins, 2008</a>)"
                     /standard_name="RelA (p65) AD"
     CDS             9537..10106
                     /codon_start=1
                     /transl_table=1
                     /product="transcriptional activation domain from the
                     humanherpesvirus 4 (Epstein-Barr virus) replication
                     andtranscription activator Rta/BRLF1
                     (ahref=""http://www.ncbi.nlm.nih.gov/pubmed/1323708""title
                     =""http://www.ncbi.nlm.nih.gov/pubmed/1323708""Hardwick et
                     al.,
                     1992/a;ahref=""http://www.ncbi.nlm.nih.gov/pubmed/25730490
                     ""title=""http://www.ncbi.nlm.nih.gov/pubmed/25730490""Cha
                     vez et al., 2015/a)"
                     /standard_name="Rta AD"
     misc_feature    10153..10741
                     /note="woodchuck hepatitis virus posttranscriptional 
                     regulatory element"
                     /standard_name="WPRE"
     LTR             11266..11446
                     /note="truncated 5' long terminal repeat (LTR) from HIV-1"
                     /standard_name="5' LTR (truncated)"
     polyA_signal    11478..11702
                     /note="bovine growth hormone polyadenylation signal"
                     /standard_name="bGH poly(A) signal"
     rep_origin      11912..12340
     promoter        12354..12683
                     /note="SV40 enhancer and early promoter"
                     /standard_name="SV40 promoter"
     rep_origin      12534..12669
     promoter        12731..12778
                     /note="synthetic bacterial promoter"
                     /standard_name="EM7 promoter"
     CDS             12797..13171
                     /codon_start=1
                     /gene="Sh ble from Streptoalloteichus hindustanus"
                     /product="antibiotic-binding protein"
                     /note="confers resistance to bleomycin, phleomycin, and 
                     Zeocin(TM)"
                     /translation="MAKLTSAVPVLTARDVAGAVEFWTDRLGFSRDFVEDDFAGVVRD
                     DVTLFISAVQDQVVPDNTLAWVWVRGLDELYAEWSEVVSTNFRDASGPAMTEIGEQPW
                     GREFALRDPAGNCVHFVAEEQD"
                     /standard_name="BleoR"
     polyA_signal    13301..13422
                     /note="SV40 polyadenylation signal"
                     /standard_name="SV40 poly(A) signal"
     protein_bind    13495..13511
                     /bound_moiety="lac repressor encoded by lacI"
                     /note="The lac repressor binds to the lac operator to 
                     inhibit transcription in E. coli. This inhibition can be
                     relieved by adding lactose or
                     isopropyl-beta-D-thiogalactopyranoside (IPTG)."
                     /standard_name="lac operator"
     promoter        complement(13519..13549)
                     /note="promoter for the E. coli lac operon"
                     /standard_name="lac promoter"
     protein_bind    13564..13585
                     /bound_moiety="E. coli catabolite activator protein"
                     /note="CAP binding activates transcription in the
                     presenceof cAMP."
                     /standard_name="CAP binding site"
     rep_origin      complement(13873..14461)
     CDS             complement(14632..15492)
                     /codon_start=1
                     /gene="bla"
                     /product="beta-lactamase"
                     /note="confers resistance to ampicillin, carbenicillin,
                     and related antibiotics"
                     /translation="MSIQHFRVALIPFFAAFCLPVFAHPETLVKVKDAEDQLGARVGY
                     IELDLNSGKILESFRPEERFPMMSTFKVLLCGAVLSRIDAGQEQLGRRIHYSQNDLVE
                     YSPVTEKHLTDGMTVRELCSAAITMSDNTAA"
                     /standard_name="AmpR"
                     /modified_by="anno"
     promoter        complement(15493..15597)
                     /gene="bla"
                     /standard_name="AmpR promoter"
ORIGIN      
        1 gtcgacggat cgggagatct cccgatcccc tatggtgcac tctcagtaca atctgctctg
       61 atgccgcata gttaagccag tatctgctcc ctgcttgtgt gttggaggtc gctgagtagt
      121 gcgcgagcaa aatttaagct acaacaaggc aaggcttgac cgacaattgc atgaagaatc
      181 tgcttagggt taggcgtttt gcgctgcttc gcgatgtacg ggccagatat acgcgttgac
      241 attgattatt gactagttat taatagtaat caattacggg gtcattagtt catagcccat
      301 atatggagtt ccgcgttaca taacttacgg taaatggccc gcctggctga ccgcccaacg
      361 acccccgccc attgacgtca ataatgacgt atgttcccat agtaacgcca atagggactt
      421 tccattgacg tcaatgggtg gagtatttac ggtaaactgc ccacttggca gtacatcaag
      481 tgtatcatat gccaagtacg ccccctattg acgtcaatga cggtaaatgg cccgcctggc
      541 attatgccca gtacatgacc ttatgggact ttcctacttg gcagtacatc tacgtattag
      601 tcatcgctat taccatggtg atgcggtttt ggcagtacat caatgggcgt ggatagcggt
      661 ttgactcacg gggatttcca agtctccacc ccattgacgt caatgggagt ttgttttggc
      721 accaaaatca acgggacttt ccaaaatgtc gtaacaactc cgccccattg acgcaaatgg
      781 gcggtaggcg tgtacggtgg gaggtctata taagcagcgc gttttgcctg tactgggtct
      841 ctctggttag accagatctg agcctgggag ctctctggct aactagggaa cccactgctt
      901 aagcctcaat aaagcttgcc ttgagtgctt caagtagtgt gtgcccgtct gttgtgtgac
      961 tctggtaact agagatccct cagacccttt tagtcagtgt ggaaaatctc tagcagtggc
     1021 gcccgaacag ggacttgaaa gcgaaaggga aaccagagga gctctctcga cgcaggactc
     1081 ggcttgctga agcgcgcacg gcaagaggcg aggggcggcg actggtgagt acgccaaaaa
     1141 ttttgactag cggaggctag aaggagagag atgggtgcga gagcgtcagt attaagcggg
     1201 ggagaattag atcgcgatgg gaaaaaattc ggttaaggcc agggggaaag aaaaaatata
     1261 aattaaaaca tatagtatgg gcaagcaggg agctagaacg attcgcagtt aatcctggcc
     1321 tgttagaaac atcagaaggc tgtagacaaa tactgggaca gctacaacca tcccttcaga
     1381 caggatcaga agaacttaga tcattatata atacagtagc aaccctctat tgtgtgcatc
     1441 aaaggataga gataaaagac accaaggaag ctttagacaa gatagaggaa gagcaaaaca
     1501 aaagtaagac caccgcacag caagcggccg ctgatcttca gacctggagg aggagatatg
     1561 agggacaatt ggagaagtga attatataaa tataaagtag taaaaattga accattagga
     1621 gtagcaccca ccaaggcaaa gagaagagtg gtgcagagag aaaaaagagc agtgggaata
     1681 ggagctttgt tccttgggtt cttgggagca gcaggaagca ctatgggcgc agcgtcaatg
     1741 acgctgacgg tacaggccag acaattattg tctggtatag tgcagcagca gaacaatttg
     1801 ctgagggcta ttgaggcgca acagcatctg ttgcaactca cagtctgggg catcaagcag
     1861 ctccaggcaa gaatcctggc tgtggaaaga tacctaaagg atcaacagct cctggggatt
     1921 tggggttgct ctggaaaact catttgcacc actgctgtgc cttggaatgc tagttggagt
     1981 aataaatctc tggaacagat ttggaatcac acgacctgga tggagtggga cagagaaatt
     2041 aacaattaca caagcttaat acactcctta attgaagaat cgcaaaacca gcaagaaaag
     2101 aatgaacaag aattattgga attagataaa tgggcaagtt tgtggaattg gtttaacata
     2161 acaaattggc tgtggtatat aaaattattc ataatgatag taggaggctt ggtaggttta
     2221 agaatagttt ttgctgtact ttctatagtg aatagagtta ggcagggata ttcaccatta
     2281 tcgtttcaga cccacctccc aaccccgagg ggacccgaca ggcccgaagg aatagaagaa
     2341 gaaggtggag agagagacag agacagatcc attcgattag tgaacggatc ggcactgcgt
     2401 gcgccaattc tgcagacaaa tggcagtatt catccacaat tttaaaagaa aaggggggat
     2461 tggggggtac agtgcagggg aaagaatagt agacataata gcaacagaca tacaaactaa
     2521 agaattacaa aaacaaatta caaaaattca aaattttcgg gtttattaca gggacagcag
     2581 agatccagtt tggttaatta atgcaaagat ggataaagtt ttaaacagag aggaatcttt
     2641 gcagctaatg gaccttctag gtcttgaaag gagtgggaat tggctccggt gcccgtcagt
     2701 gggcagagcg cacatcgccc acagtccccg agaagttggg gggaggggtc ggcaattgaa
     2761 ccggtgccta gagaaggtgg cgcggggtaa actgggaaag tgatgtcgtg tactggctcc
     2821 gcctttttcc cgagggtggg ggagaaccgt atataagtgc agtagtcgcc gtgaacgttc
     2881 tttttcgcaa cgggtttgcc gccagaacac aggtaagtgc cgtgtgtggt tcccgcgggc
     2941 ctggcctctt tacgggttat ggcccttgcg tgccttgaat tacttccacc tggctgcagt
     3001 acgtgattct tgatcccgag cttcgggttg gaagtgggtg ggagagttcg aggccttgcg
     3061 cttaaggagc cccttcgcct cgtgcttgag ttgaggcctg gcctgggcgc tggggccgcc
     3121 gcgtgcgaat ctggtggcac cttcgcgcct gtctcgctgc tttcgataag tctctagcca
     3181 tttaaaattt ttgatgacct gctgcgacgc tttttttctg gcaagatagt cttgtaaatg
     3241 cgggccaaga tctgcacact ggtatttcgg tttttggggc cgcgggcggc gacggggccc
     3301 gtgcgtccca gcgcacatgt tcggcgaggc ggggcctgcg agcgcggcca ccgagaatcg
     3361 gacgggggta gtctcaagct ggccggcctg ctctggtgcc tggcctcgcg ccgccgtgta
     3421 tcgccccgcc ctgggcggca aggctggccc ggtcggcacc agttgcgtga gcggaaagat
     3481 ggccgcttcc cggccctgct gcagggagct caaaatggag gacgcggcgc tcgggagagc
     3541 gggcgggtga gtcacccaca caaaggaaaa gggcctttcc gtcctcagcc gtcgcttcat
     3601 gtgactccac ggagtaccgg gcgccgtcca ggcacctcga ttagttctcg agcttttgga
     3661 gtacgtcgtc tttaggttgg ggggaggggt tttatgcgat ggagtttccc cacactgagt
     3721 gggtggagac tgaagttagg ccagcttggc acttgatgta attctccttg gaatttgccc
     3781 tttttgagtt tggatcttgg ttcattctca agcctcagac agtggttcaa agtttttttc
     3841 ttccatttca ggtgtcgtga cgtacggcca ccatgagccc caagaagaag agaaaggtgg
     3901 aggccagcga caagaagtac agcatcggcc tggccatcgg caccaactct gtgggctggg
     3961 ccgtgatcac cgacgagtac aaggtgccca gcaagaaatt caaggtgctg ggcaacaccg
     4021 accggcacag catcaagaag aacctgatcg gagccctgct gttcgacagc ggcgaaacag
     4081 ccgaggccac ccggctgaag agaaccgcca gaagaagata caccagacgg aagaaccgga
     4141 tctgctatct gcaagagatc ttcagcaacg agatggccaa ggtggacgac agcttcttcc
     4201 acagactgga agagtccttc ctggtggaag aggataagaa gcacgagcgg caccccatct
     4261 tcggcaacat cgtggacgag gtggcctacc acgagaagta ccccaccatc taccacctga
     4321 gaaagaaact ggtggacagc accgacaagg ccgacctgcg gctgatctat ctggccctgg
     4381 cccacatgat caagttccgg ggccacttcc tgatcgaggg cgacctgaac cccgacaaca
     4441 gcgacgtgga caagctgttc atccagctgg tgcagaccta caaccagctg ttcgaggaaa
     4501 accccatcaa cgccagcggc gtggacgcca aggccatcct gtctgccaga ctgagcaaga
     4561 gcagacggct ggaaaatctg atcgcccagc tgcccggcga gaagaagaat ggcctgttcg
     4621 gcaacctgat tgccctgagc ctgggcctga cccccaactt caagagcaac ttcgacctgg
     4681 ccgaggatgc caaactgcag ctgagcaagg acacctacga cgacgacctg gacaacctgc
     4741 tggcccagat cggcgaccag tacgccgacc tgtttctggc cgccaagaac ctgtccgacg
     4801 ccatcctgct gagcgacatc ctgagagtga acaccgagat caccaaggcc cccctgagcg
     4861 cctctatgat caagagatac gacgagcacc accaggacct gaccctgctg aaagctctcg
     4921 tgcggcagca gctgcctgag aagtacaaag agattttctt cgaccagagc aagaacggct
     4981 acgccggcta cattgacggc ggagccagcc aggaagagtt ctacaagttc atcaagccca
     5041 tcctggaaaa gatggacggc accgaggaac tgctcgtgaa gctgaacaga gaggacctgc
     5101 tgcggaagca gcggaccttc gacaacggca gcatccccca ccagatccac ctgggagagc
     5161 tgcacgccat tctgcggcgg caggaagatt tttacccatt cctgaaggac aaccgggaaa
     5221 agatcgagaa gatcctgacc ttccgcatcc cctactacgt gggccctctg gccaggggaa
     5281 acagcagatt cgcctggatg accagaaaga gcgaggaaac catcaccccc tggaacttcg
     5341 aggaagtggt ggacaagggc gcttccgccc agagcttcat cgagcggatg accaacttcg
     5401 ataagaacct gcccaacgag aaggtgctgc ccaagcacag cctgctgtac gagtacttca
     5461 ccgtgtataa cgagctgacc aaagtgaaat acgtgaccga gggaatgaga aagcccgcct
     5521 tcctgagcgg cgagcagaaa aaggccatcg tggacctgct gttcaagacc aaccggaaag
     5581 tgaccgtgaa gcagctgaaa gagagcggac ttgctacaac tttggagcgg attgagaaga
     5641 atttcgtcat aactgatccc aggttgcctg ataatcctat aatattcgcc tccgatagtt
     5701 ttcttcaact tacggagtac tccagagagg agatactggg aaggaatgct agattcctcc
     5761 aaggtccaga aactgataga gctactgtga ggaagatacg ggatgccatt gacaatcaaa
     5821 ctgaagtgac agtgcaactt atcaattaca ccaagtcagg gaaaaaattc tggaacctgt
     5881 tccatttgca acccatgagg gaccaaaagg gcgatgtgca atatttcata ggcgttcaac
     5941 ttgatggtac tgaacacgtc agagatgcgg cggagcgaga aggagtgatg ctgattaaga
     6001 aaacagcaga gaatatcgac gaagcggcga aaggaagcga ctacttcaag aaaatcgagt
     6061 gcttcgactc cgtggaaatc tccggcgtgg aagatcggtt caacgcctcc ctgggcacat
     6121 accacgatct gctgaaaatt atcaaggaca aggacttcct ggacaatgag gaaaacgagg
     6181 acattctgga agatatcgtg ctgaccctga cactgtttga ggacagagag atgatcgagg
     6241 aacggctgaa aacctatgcc cacctgttcg acgacaaagt gatgaagcag ctgaagcggc
     6301 ggagatacac cggctggggc aggctgagcc ggaagctgat caacggcatc cgggacaagc
     6361 agtccggcaa gacaatcctg gatttcctga agtccgacgg cttcgccaac agaaacttca
     6421 tgcagctgat ccacgacgac agcctgacct ttaaagagga catccagaaa gcccaggtgt
     6481 ccggccaggg cgatagcctg cacgagcaca ttgccaatct ggccggcagc cccgccatta
     6541 agaagggcat cctgcagaca gtgaaggtgg tggacgagct cgtgaaagtg atgggccggc
     6601 acaagcccga gaacatcgtg atcgaaatgg ccagagagaa ccagaccacc cagaagggac
     6661 agaagaacag ccgcgagaga atgaagcgga tcgaagaggg catcaaagag ctgggcagcc
     6721 agatcctgaa agaacacccc gtggaaaaca cccagctgca gaacgagaag ctgtacctgt
     6781 actacctgca gaatgggcgg gatatgtacg tggaccagga actggacatc aaccggctgt
     6841 ccgactacga tgtggacgct atcgtgcctc agagctttct gaaggacgac tccatcgaca
     6901 acaaggtgct gaccagaagc gacaagaacc ggggcaagag cgacaacgtg ccctccgaag
     6961 aggtcgtgaa gaagatgaag aactactggc ggcagctgct gaacgccaag ctgattaccc
     7021 agagaaagtt cgacaatctg accaaggccg agagaggcgg cctgagcgaa ctggataagg
     7081 ccggcttcat caagagacag ctggtggaaa cccggcagat cacaaagcac gtggcacaga
     7141 tcctggactc ccggatgaac actaagtacg acgagaatga caagctgatc cgggaagtga
     7201 aagtgatcac cctgaagtcc aagctggtgt ccgatttccg gaaggatttc cagttttaca
     7261 aagtgcgcga gatcaacaac taccaccacg cccacgacgc ctacctgaac gccgtcgtgg
     7321 gaaccgccct gatcaaaaag taccctaagc tggaaagcga gttcgtgtac ggcgactaca
     7381 aggtgtacga cgtgcggaag atgatcgcca agagcgagca ggaaatcggc aaggctaccg
     7441 ccaagtactt cttctacagc aacatcatga actttttcaa gaccgagatt accctggcca
     7501 acggcgagat ccggaagcgg cctctgatcg agacaaacgg cgaaaccggg gagatcgtgt
     7561 gggataaggg ccgggatttt gccaccgtgc ggaaagtgct gagcatgccc caagtgaata
     7621 tcgtgaaaaa gaccgaggtg cagacaggcg gcttcagcaa agagtctatc ctgcccaaga
     7681 ggaacagcga taagctgatc gccagaaaga aggactggga ccctaagaag tacggcggct
     7741 tcgacagccc caccgtggcc tattctgtgc tggtggtggc caaagtggaa aagggcaagt
     7801 ccaagaaact gaagagtgtg aaagagctgc tggggatcac catcatggaa agaagcagct
     7861 tcgagaagaa tcccatcgac tttctggaag ccaagggcta caaagaagtg aaaaaggacc
     7921 tgatcatcaa gctgcctaag tactccctgt tcgagctgga aaacggccgg aagagaatgc
     7981 tggcctctgc cggcgaactg cagaagggaa acgaactggc cctgccctcc aaatatgtga
     8041 acttcctgta cctggccagc cactatgaga agctgaaggg ctcccccgag gataatgagc
     8101 agaaacagct gtttgtggaa cagcacaagc actacctgga cgagatcatc gagcagatca
     8161 gcgagttctc caagagagtg atcctggccg acgctaatct ggacaaagtg ctgtccgcct
     8221 acaacaagca ccgggataag cccatcagag agcaggccga gaatatcatc cacctgttta
     8281 ccctgaccaa tctgggagcc cctgccgcct tcaagtactt tgacaccacc atcgaccgga
     8341 agaggtacac cagcaccaaa gaggtgctgg acgccaccct gatccaccag agcatcaccg
     8401 gcctgtacga gacacggatc gacctgtctc agctgggagg cgacagcgct ggaggaggtg
     8461 gaagcggagg aggaggaagc ggaggaggag gtagcggacc taagaaaaag aggaaggtgg
     8521 cggccgctgg atccggacgg gctgacgcat tggacgattt tgatctggat atgctgggaa
     8581 gtgacgccct cgatgatttt gaccttgaca tgcttggttc ggatgccctt gatgactttg
     8641 acctcgacat gctcggcagt gacgcccttg atgatttcga cctggacatg ctgattaaca
     8701 ctagtggcgg ctctggcggc ggctccggag gctctagcca gtacctgccc gacaccgacg
     8761 acaggcaccg gatcgaggaa aagcggaagc ggacctacga gacattcaag agcatcatga
     8821 agaagtcccc cttcagcggc cccaccgacc ctagacctcc acctagaaga atcgccgtgc
     8881 ccagcagatc cagcgccagc gtgccaaaac ctgcccccca gccttacccc ttcaccagca
     8941 gcctgagcac catcaactac gacgagttcc ctaccatggt gttccccagc ggccagatct
     9001 ctcaggcctc tgctctggct ccagcccctc ctcaggtgct gcctcaggct cctgctcctg
     9061 caccagctcc agccatggtg tctgcactgg ctcaggcacc agcacccgtg cctgtgctgg
     9121 ctcctggacc tccacaggct gtggctccac cagcccctaa acctacacag gccggcgagg
     9181 gcacactgtc tgaagctctg ctgcagctgc agttcgacga cgaggatctg ggagccctgc
     9241 tgggaaacag caccgatcct gccgtgttca ccgacctggc cagcgtggac aacagcgagt
     9301 tccagcagct gctgaaccag ggcatccctg tggcccctca caccaccgag cccatgctga
     9361 tggaataccc cgaggccatc acccggctcg tgacaggcgc tcagaggcct cctgatccag
     9421 ctcctgcccc tctgggagca ccaggcctgc ctaatggact gctgtctggc gacgaggact
     9481 tcagctctat cgccgatatg gatttctcag ccttgctggg ctctggcagc ggcagccggg
     9541 attccaggga agggatgttt ttgccgaagc ctgaggccgg ctccgctatt agtgacgtgt
     9601 ttgagggccg cgaggtgtgc cagccaaaac gaatccggcc atttcatcct ccaggaagtc
     9661 catgggccaa ccgcccactc cccgccagcc tcgcaccaac accaaccggt ccagtacatg
     9721 agccagtcgg gtcactgacc ccggcaccag tccctcagcc actggaccca gcgcccgcag
     9781 tgactcccga ggccagtcac ctgttggagg accccgatga agatacgagc caggctgtca
     9841 aagcccttcg ggagatggcc gatactgtga ttccccagaa ggaagaggct gcaatctgtg
     9901 gccaaatgga cctttcccat ccgcccccaa ggggccatct ggatgagctg acaaccacac
     9961 ttgagtccat gaccgaggat ctgaacctgg actcacccct gaccccggaa ttgaacgaga
    10021 ttctggatac cttcctgaac gacgagtgcc tcttgcatgc catgcatatc agcacaggac
    10081 tgtccatctt cgacacatct ctgtttggtt aaagcgaagt caatcccaga attcgatatc
    10141 aagcttatcg ataatcaacc tctggattac aaaatttgtg aaagattgac tggtattctt
    10201 aactatgttg ctccttttac gctatgtgga tacgctgctt taatgccttt gtatcatgct
    10261 attgcttccc gtatggcttt cattttctcc tccttgtata aatcctggtt gctgtctctt
    10321 tatgaggagt tgtggcccgt tgtcaggcaa cgtggcgtgg tgtgcactgt gtttgctgac
    10381 gcaaccccca ctggttgggg cattgccacc acctgtcagc tcctttccgg gactttcgct
    10441 ttccccctcc ctattgccac ggcggaactc atcgccgcct gccttgcccg ctgctggaca
    10501 ggggctcggc tgttgggcac tgacaattcc gtggtgttgt cggggaaatc atcgtccttt
    10561 ccttggctgc tcgcctgtgt tgccacctgg attctgcgcg ggacgtcctt ctgctacgtc
    10621 ccttcggccc tcaatccagc ggaccttcct tcccgcggcc tgctgccggc tctgcggcct
    10681 cttccgcgtc ttcgccttcg ccctcagacg agtcggatct ccctttgggc cgcctccccg
    10741 catcgatacc gtcgacctcg agacctagaa aaacatggag caatcacaag tagcaataca
    10801 gcagctacca atgctgattg tgcctggcta gaagcacaag aggaggagga ggtgggtttt
    10861 ccagtcacac ctcaggtacc tttaagacca atgacttaca aggcagctgt agatcttagc
    10921 cactttttaa aagaaaaggg gggactggaa gggctaattc actcccaacg aagacaagat
    10981 atccttgatc tgtggatcta ccacacacaa ggctacttcc ctgattggca gaactacaca
    11041 ccagggccag ggatcagata tccactgacc tttggatggt gctacaagct agtaccagtt
    11101 gagcaagaga aggtagaaga agccaatgaa ggagagaaca cccgcttgtt acaccctgtg
    11161 agcctgcatg ggatggatga cccggagaga gaagtattag agtggaggtt tgacagccgc
    11221 ctagcatttc atcacatggc ccgagagctg catccggact gtactgggtc tctctggtta
    11281 gaccagatct gagcctggga gctctctggc taactaggga acccactgct taagcctcaa
    11341 taaagcttgc cttgagtgct tcaagtagtg tgtgcccgtc tgttgtgtga ctctggtaac
    11401 tagagatccc tcagaccctt ttagtcagtg tggaaaatct ctagcagggc ccgtttaaac
    11461 ccgctgatca gcctcgactg tgccttctag ttgccagcca tctgttgttt gcccctcccc
    11521 cgtgccttcc ttgaccctgg aaggtgccac tcccactgtc ctttcctaat aaaatgagga
    11581 aattgcatcg cattgtctga gtaggtgtca ttctattctg gggggtgggg tggggcagga
    11641 cagcaagggg gaggattggg aagacaatag caggcatgct ggggatgcgg tgggctctat
    11701 ggcttctgag gcggaaagaa ccagctgggg ctctaggggg tatccccacg cgccctgtag
    11761 cggcgcatta agcgcggcgg gggggggggg ggggtggggc aggacagcaa gggggaggat
    11821 tgggaagaca atagcaggca tgctggggat gcggtgggct ctatggcttc tgaggcggaa
    11881 agaaccagct ggggctctag ggggtatccc cacgcgccct gtagcggcgc attaagcgcg
    11941 gcgggtgtgg tggttacgcg cagcgtgacc gctacacttg ccagcgccct agcgcccgct
    12001 cctttcgctt tcttcccttc ctttctcgcc acgttcgccg gctttccccg tcaagctcta
    12061 aatcgggggc tccctttagg gttccgattt agtgctttac ggcacctcga ccccaaaaaa
    12121 cttgattagg gtgatggttc acgtagtggg ccatcgccct gatagacggt ttttcgccct
    12181 ttgacgttgg agtccacgtt ctttaatagt ggactcttgt tccaaactgg aacaacactc
    12241 aaccctatct cggtctattc ttttgattta taagggattt tgccgatttc ggcctattgg
    12301 ttaaaaaatg agctgattta acaaaaattt aacgcgaatt aattctgtgg aatgtgtgtc
    12361 agttagggtg tggaaagtcc ccaggctccc cagcaggcag aagtatgcaa agcatgcatc
    12421 tcaattagtc agcaaccagg tgtggaaagt ccccaggctc cccagcaggc agaagtatgc
    12481 aaagcatgca tctcaattag tcagcaacca tagtcccgcc cctaactccg cccatcccgc
    12541 ccctaactcc gcccagttcc gcccattctc cgccccatgg ctgactaatt ttttttattt
    12601 atgcagaggc cgaggccgcc tctgcctctg agctattcca gaagtagtga ggaggctttt
    12661 ttggaggcct aggcttttgc aaaaagctcc cgggagcttg tatatccatt ttcggatctg
    12721 atcagcacgt gttgacaatt aatcatcggc atagtatatc ggcatagtat aatacgacaa
    12781 ggtgaggaac taaaccatgg ccaagttgac cagtgccgtt ccggtgctca ccgcgcgcga
    12841 cgtcgccgga gcggtcgagt tctggaccga ccggctcggg ttctcccggg acttcgtgga
    12901 ggacgacttc gccggtgtgg tccgggacga cgtgaccctg ttcatcagcg cggtccagga
    12961 ccaggtggtg ccggacaaca ccctggcctg ggtgtgggtg cgcggcctgg acgagctgta
    13021 cgccgagtgg tcggaggtcg tgtccacgaa cttccgggac gcctccgggc cggccatgac
    13081 cgagatcggc gagcagccgt gggggcggga gttcgccctg cgcgacccgg ccggcaactg
    13141 cgtgcacttc gtggccgagg agcaggactg acacgtgcta cgagatttcg attccaccgc
    13201 cgccttctat gaaaggttgg gcttcggaat cgttttccgg gacgccggct ggatgatcct
    13261 ccagcgcggg gatctcatgc tggagttctt cgcccacccc aacttgttta ttgcagctta
    13321 taatggttac aaataaagca atagcatcac aaatttcaca aataaagcat ttttttcact
    13381 gcattctagt tgtggtttgt ccaaactcat caatgtatct tatcatgtct gtataccgtc
    13441 gacctctagc tagagcttgg cgtaatcatg gtcatagctg tttcctgtgt gaaattgtta
    13501 tccgctcaca attccacaca acatacgagc cggaagcata aagtgtaaag cctggggtgc
    13561 ctaatgagtg agctaactca cattaattgc gttgcgctca ctgcccgctt tccagtcggg
    13621 aaacctgtcg tgccagctgc attaatgaat cggccaacgc gcggggagag gcggtttgcg
    13681 tattgggcgc tcttccgctt cctcgctcac tgactcgctg cgctcggtcg ttcggctgcg
    13741 gcgagcggta tcagctcact caaaggcggt aatacggtta tccacagaat caggggataa
    13801 cgcaggaaag aacatgtgag caaaaggcca gcaaaaggcc aggaaccgta aaaaggccgc
    13861 gttgctggcg tttttccata ggctccgccc ccctgacgag catcacaaaa atcgacgctc
    13921 aagtcagagg tggcgaaacc cgacaggact ataaagatac caggcgtttc cccctggaag
    13981 ctccctcgtg cgctctcctg ttccgaccct gccgcttacc ggatacctgt ccgcctttct
    14041 cccttcggga agcgtggcgc tttctcatag ctcacgctgt aggtatctca gttcggtgta
    14101 ggtcgttcgc tccaagctgg gctgtgtgca cgaacccccc gttcagcccg accgctgcgc
    14161 cttatccggt aactatcgtc ttgagtccaa cccggtaaga cacgacttat cgccactggc
    14221 agcagccact ggtaacagga ttagcagagc gaggtatgta ggcggtgcta cagagttctt
    14281 gaagtggtgg cctaactacg gctacactag aagaacagta tttggtatct gcgctctgct
    14341 gaagccagtt accttcggaa aaagagttgg tagctcttga tccggcaaac aaaccaccgc
    14401 tggtagcggt ggtttttttg tttgcaagca gcagattacg cgcagaaaaa aaggatctca
    14461 agaagatcct ttgatctttt ctacggggtc tgacgctcag tggaacgaaa actcacgtta
    14521 agggattttg gtcatgagat tatcaaaaag gatcttcacc tagatccttt taaattaaaa
    14581 atgaagtttt aaatcaatct aaagtatata tgagtaaact tggtctgaca gttaccaatg
    14641 cttaatcagt gaggcaccta tctcagcgat ctgtctattt cgttcatcca tagttgcctg
    14701 actccccgtc gtgtagataa ctacgatacg ggagggctta ccatctggcc ccagtgctgc
    14761 aatgataccg cgagacccac gctcaccggc tccagattta tcagcaataa accagccagc
    14821 cggaagggcc gagcgcagaa gtggtcctgc aactttatcc gcctccatcc agtctattaa
    14881 ttgttgccgg gaagctagag taagtagttc gccagttaat agtttgcgca acgttgttgc
    14941 cattgctaca ggcatcgtgg tgtcacgctc gtcgtttggt atggcttcat tcagctccgg
    15001 ttcccaacga tcaaggcgag ttacatgatc ccccatgttg tgcaaaaaag cggttagctc
    15061 cttcggtcct ccgatcgttg tcagaagtaa gttggccgca gtgttatcac tcatggttat
    15121 ggcagcactg cataattctc ttactgtcat gccatccgta agatgctttt ctgtgactgg
    15181 tgagtactca accaagtcat tctgagaata gtgtatgcgg cgaccgagtt gctcttgccc
    15241 ggcgtcaata cgggataata ccgcgccaca tagcagaact ttaaaagtgc tcatcattgg
    15301 aaaacgttct tcggggcgaa aactctcaag gatcttaccg ctgttgagat ccagttcgat
    15361 gtaacccact cgtgcaccca actgatcttc agcatctttt actttcacca gcgtttctgg
    15421 gtgagcaaaa acaggaaggc aaaatgccgc aaaaaaggga ataagggcga cacggaaatg
    15481 ttgaatactc atactcttcc tttttcaata ttattgaagc atttatcagg gttattgtct
    15541 catgagcgga tacatatttg aatgtattta gaaaaataaa caaatagggg ttccgcgcac
    15601 atttccccga aaagtgccac ctgac
//
