# Supplementary material for: Modular engineering of thermoresponsive allosteric proteins
Source: Nat Chem Biol. 2026 Feb 12;22(5):751–8. doi: 10.1038/s41589-026-02151-y (PMC13128441; doi:10.1038/s41589-026-02151-y)
Supplement: Supplementary file 3 — Raw data supplementary figures, GenBank files, structures, T7 gels and western blot images. [file 41589_2026_2151_MOESM3_ESM.zip › Supplementary_Data/genebank_files/dspyCas9_MCP_A56_GS_LOV_C450A_SoxS.gb]

LOCUS       dspyCas9_MCP_A56_GS_LOV_C450A_SoxS        8508 bp ds-DNA     circular     14-JAN-2025
DEFINITION  M439.
ACCESSION   urn.local...6g-iovpdh6
KEYWORDS    "creator:SnapGene License" "marker:JAD designed chimera RNA 3'UTR".
SOURCE      
  ORGANISM  .
FEATURES             Location/Qualifiers
     promoter        12..554
                     /ApEinfo_revcolor="#faac61"
                     /ApEinfo_fwdcolor="#faac61"
                     /note="label: endogenous promoter"
                     /label="endogenous promoter"
     misc_feature    555..4658
                     /ApEinfo_revcolor="#84b0dc"
                     /ApEinfo_fwdcolor="#84b0dc"
                     /note="label: dCas9"
                     /label="dCas9"
     terminator      4677..4805
                     /ApEinfo_revcolor="#800080"
                     /ApEinfo_fwdcolor="#800080"
                     /note="label: dblTerm"
                     /label="dblTerm"
     promoter        4852..4886
                     /ApEinfo_revcolor="#ffef86"
                     /ApEinfo_fwdcolor="#ffef86"
                     /note="label: J23107 promoter"
                     /label="J23107 promoter"
     misc_feature    4887..4913
                     /ApEinfo_revcolor="#db7aff"
                     /ApEinfo_fwdcolor="#db7aff"
                     /note="label: Bujard RBS (strong)"
                     /label="Bujard RBS (strong)"
     RBS             4896..4907
                     /ApEinfo_revcolor="#996633"
                     /ApEinfo_fwdcolor="#996633"
                     /note="label: RBS (strong)"
                     /label="RBS (strong)"
     misc_feature    4914..5705
                     /ApEinfo_revcolor="#ffef86"
                     /ApEinfo_fwdcolor="#ffef86"
                     /note="label: MCPdelFG"
                     /label="MCPdelFG"
     misc_feature    5088..5510
                     /ApEinfo_revcolor="#f8d3a9"
                     /ApEinfo_fwdcolor="#f8d3a9"
                     /label="LOV2_C450A"
     misc_feature    5721..6041
                     /ApEinfo_revcolor="#84b0dc"
                     /ApEinfo_fwdcolor="#84b0dc"
                     /note="label: SoxS R93A S101A"
                     /label="SoxS R93A S101A"
     terminator      6055..6088
                     /ApEinfo_revcolor="#af14ff"
                     /ApEinfo_fwdcolor="#af14ff"
                     /note="label: BBa_B1002 terminator"
                     /label="BBa_B1002 terminator"
     misc_feature    6089..6806
                     /ApEinfo_revcolor="#b4abac"
                     /ApEinfo_fwdcolor="#b4abac"
                     /note="label: p15A origin"
                     /label="p15A origin"
     promoter        6897..6931
                     /ApEinfo_revcolor="#ffef86"
                     /ApEinfo_fwdcolor="#ffef86"
                     /note="label: J23119 (SpeI) promoter"
                     /label="J23119 (SpeI) promoter"
     misc_feature    6932..6951
                     /ApEinfo_revcolor="#b4abac"
                     /ApEinfo_fwdcolor="#b4abac"
                     /label="J306"
     misc_feature    6952..6993
                     /ApEinfo_revcolor="#84b0dc"
                     /ApEinfo_fwdcolor="#84b0dc"
                     /note="label: JAD designed chimera RNA 3'UTR"
                     /label="JAD designed chimera RNA 3'UTR"
     misc_feature    6998..7012
                     /ApEinfo_revcolor="#85dae9"
                     /ApEinfo_fwdcolor="#85dae9"
                     /note="label: Streptococcus pyogenes tracrRNA terminator"
                     /label="Streptococcus pyogenes tracrRNA terminator"
     misc_feature    6999..7012
                     /ApEinfo_revcolor="#b1ff67"
                     /ApEinfo_fwdcolor="#b1ff67"
                     /note="label: Hairpin 3"
                     /label="Hairpin 3"
     misc_feature    7013..7035
                     /ApEinfo_revcolor="#f58a5e"
                     /ApEinfo_fwdcolor="#f58a5e"
                     /note="label: MS2 with 2bp stem extension"
                     /label="MS2 with 2bp stem extension"
     misc_feature    7036..7042
                     /ApEinfo_revcolor="#008080"
                     /ApEinfo_fwdcolor="#008080"
                     /note="label: SUP4 terminator"
                     /label="SUP4 terminator"
     terminator      7043..7410
                     /ApEinfo_revcolor="#85dae9"
                     /ApEinfo_fwdcolor="#85dae9"
                     /note="label: TrrnB"
                     /label="TrrnB"
     misc_feature    complement(7617..8480)
                     /ApEinfo_revcolor="#120eff"
                     /ApEinfo_fwdcolor="#120eff"
                     /note="label: CmR(EcoRI-KO)"
                     /label="CmR(EcoRI-KO)"
     promoter        complement(8449..8480)
                     /ApEinfo_revcolor="#ffef86"
                     /ApEinfo_fwdcolor="#ffef86"
                     /note="label: pCat promoter (weak)"
                     /label="pCat promoter (weak)"
ORIGIN      
        1 gacgtcttaa gttacgaaat catcctgtgg agcttagtag gtttagcaag atggcagcgc
       61 ctaaatgtag aatgataaaa ggattaagag attaatttcc ctaaaaatga taaaacaagc
      121 gttttgaaag cgcttgtttt tttggtttgc agtcagagta gaatagaagt atcaaaaaaa
      181 gcaccgactc ggtgccactt tttcaagttg ataacggact agccttattt taacttgcta
      241 tgctgttttg aatggttcca acaagattat tttataactt ttataacaaa taatcaagga
      301 gaaattcaaa gaaatttatc agccataaaa caatacttaa tactatagaa tgataacaaa
      361 ataaactact ttttaaaaga attttgtgtt ataatctatt tattattaag tattgggtaa
      421 tattttttga agagatattt tgaaaaagaa aaattaaagc atattaaact aatttcggag
      481 gtcattaaaa ctattattga aatcatcaaa ctcattatgg atttaattta aactttttat
      541 tttaggaggc aaaaatggat aagaaatact caataggctt agctatcggc acaaatagcg
      601 tcggatgggc ggtgatcact gatgaatata aggttccgtc taaaaagttc aaggttctgg
      661 gaaatacaga ccgccacagt atcaaaaaaa atcttatagg ggctctttta tttgacagtg
      721 gagagacagc ggaagcgact cgtctcaaac ggacagctcg tagaaggtat acacgtcgga
      781 agaatcgtat ttgttatcta caggagattt tttcaaatga gatggcgaaa gtagatgata
      841 gtttctttca tcgacttgaa gagtcttttt tggtggaaga agacaagaag catgaacgtc
      901 atcctatttt tggaaatata gtagatgaag ttgcttatca tgagaaatat ccaactatct
      961 atcatctgcg aaaaaaattg gtagattcta ctgataaagc ggatttgcgc ttaatctatt
     1021 tggccttagc gcatatgatt aagtttcgtg gtcatttttt gattgaggga gatttaaatc
     1081 ctgataatag tgatgtggac aaactattta tccagttggt acaaacctac aatcaattat
     1141 ttgaagaaaa ccctattaac gcaagtggag tagatgctaa agcgattctt tctgcacgat
     1201 tgagtaaatc aagacgatta gaaaatctca ttgctcagct ccccggtgag aagaaaaatg
     1261 gcttatttgg gaatctcatt gctttgtcat tgggtttgac ccctaatttt aaatcaaatt
     1321 ttgatttggc agaagatgct aaattacagc tttcaaaaga tacttacgat gatgatttag
     1381 ataatttatt ggcgcaaatt ggagatcaat atgctgattt gtttttggca gctaagaatt
     1441 tatcagatgc tattttactt tcagatatcc taagagtaaa tactgaaata actaaggctc
     1501 ccctatcagc ttcaatgatt aaacgctacg atgaacatca tcaagacttg actcttttaa
     1561 aagctttagt tcgacaacaa cttccagaaa agtataaaga aatctttttt gatcaatcaa
     1621 aaaacggata tgcaggttat attgatgggg gagctagcca agaagaattt tataaattta
     1681 tcaaaccaat tttagaaaaa atggatggta ctgaggaatt attggtgaaa ctaaatcgtg
     1741 aagatttgct gcgcaagcaa cggacctttg acaacggctc tattccccat caaattcact
     1801 tgggtgagct gcatgctatt ttgagaagac aagaagactt ttatccattt ttaaaagaca
     1861 atcgtgagaa gattgaaaaa atcttgactt ttcgaattcc ttattatgtt ggtccattgg
     1921 cgcgtggcaa tagtcgtttt gcatggatga ctcggaagtc tgaagaaaca attaccccat
     1981 ggaattttga agaagttgtc gataaaggtg cttcagctca atcatttatt gaacgcatga
     2041 caaactttga taaaaatctt ccaaatgaaa aagtactacc aaaacatagt ttgctttatg
     2101 agtattttac ggtttataac gaattgacaa aggtcaaata tgttactgaa ggaatgcgaa
     2161 aaccagcatt tctttcaggt gaacagaaga aagccattgt tgatttactc ttcaaaacaa
     2221 atcgaaaagt aaccgttaag caattaaaag aagattattt caaaaaaata gaatgttttg
     2281 atagtgttga aatttcagga gttgaagata gatttaatgc ttcattaggt acctaccatg
     2341 atttgctaaa aattattaaa gataaagatt ttttggataa tgaagaaaat gaagatatct
     2401 tagaggatat tgttttaaca ttgaccttat ttgaagatag ggagatgatt gaggaaagac
     2461 ttaaaacata tgctcacctc tttgatgata aggtgatgaa acagcttaaa cgtcgccgtt
     2521 atactggttg gggacgtttg tctcgaaaat tgattaatgg tattagggat aagcaatctg
     2581 gcaaaacaat attagatttt ttgaaatcag atggttttgc caatcgcaat tttatgcagc
     2641 tgatccatga tgatagtttg acatttaaag aagacattca aaaagcacaa gtgtctggac
     2701 aaggcgatag tttacatgaa catattgcaa atttagctgg tagccctgct attaaaaaag
     2761 gtattttaca gactgtaaaa gttgttgatg aattggtcaa agtaatgggg cggcataagc
     2821 cagaaaatat cgttattgaa atggcacgtg aaaatcagac aactcaaaag ggccagaaaa
     2881 attcgcgaga gcgtatgaaa cgaatcgaag aaggtatcaa agaattagga agtcagattc
     2941 ttaaagagca tcctgttgaa aatactcaat tgcaaaatga aaagctctat ctctattatc
     3001 tccaaaatgg aagagacatg tatgtggacc aagaattaga tattaatcgt ttaagtgatt
     3061 atgatgtcga tgccattgtt ccacaaagtt tccttaaaga cgattcaata gacaataagg
     3121 tcttaacgcg ttctgataaa aatcgtggta aatcggataa cgttccaagt gaagaagtag
     3181 tcaaaaagat gaaaaactat tggagacaac ttctaaacgc caagttaatc actcaacgta
     3241 agtttgataa tttaacgaaa gctgaacgtg gaggtttgag tgaacttgat aaagctggtt
     3301 ttatcaaacg ccaattggtt gaaactcgcc aaatcactaa gcatgtggca caaattttgg
     3361 atagtcgcat gaatactaaa tacgatgaaa atgataaact tattcgagag gttaaagtga
     3421 ttaccttaaa atctaaatta gtttctgact tccgaaaaga tttccaattc tataaagtac
     3481 gtgagattaa caattaccat catgcccatg atgcgtatct aaatgccgtc gttggaactg
     3541 ctttgattaa gaaatatcca aaacttgaat cggagtttgt ctatggtgat tataaagttt
     3601 atgatgttcg taaaatgatt gctaagtctg agcaagaaat aggcaaagca accgcaaaat
     3661 atttctttta ctctaatatc atgaacttct tcaaaacaga aattacactt gcaaatggag
     3721 agattcgcaa acgccctcta atcgaaacta atggggaaac tggagaaatt gtctgggata
     3781 aagggcgaga ttttgccaca gtgcgcaaag tattgtccat gccccaagtc aatattgtca
     3841 agaaaacaga agtacagaca ggcggattct ccaaggagtc aattttacca aaaagaaatt
     3901 cggacaagct tattgctcgt aaaaaagact gggatccaaa aaaatatggt ggttttgata
     3961 gtccaacggt agcttattca gtcctagtgg ttgctaaggt ggaaaaaggg aaatcgaaga
     4021 agttaaaatc cgttaaagag ttactaggga tcacaattat ggaaagaagt tcctttgaaa
     4081 aaaatccgat tgacttttta gaagctaaag gatataagga agttaaaaaa gacttaatca
     4141 ttaaactacc taaatatagt ctttttgagt tagaaaacgg tcgtaaacgg atgctggcta
     4201 gtgccggaga attacaaaaa ggaaatgagc tggctctgcc aagcaaatat gtgaattttt
     4261 tatatttagc tagtcattat gaaaagttga agggtagtcc agaagataac gaacaaaaac
     4321 aattgtttgt ggagcagcat aagcattatt tagatgagat tattgagcaa atcagtgaat
     4381 tttctaagcg tgttatttta gcagatgcca atttagataa agttcttagt gcatataaca
     4441 aacatagaga caaaccaata cgtgaacaag cagaaaatat tattcattta tttacgttga
     4501 cgaatcttgg agctcccgct gcttttaaat attttgatac aacaattgat cgtaaacgat
     4561 atacgtctac aaaagaagtt ttagatgcca ctcttatcca tcaatccatc actggtcttt
     4621 atgaaacacg cattgatttg agtcagctag gaggtgacta actcgagtaa ggatctccag
     4681 gcatcaaata aaacgaaagg ctcagtcgaa agactgggcc tttcgtttta tctgttgttt
     4741 gtcggtgaac gctctctact agagtcacac tggctcacct tcgggtgggc ctttctgcgt
     4801 ttatacctag agcgcccgga agagagtcaa ttcagggtgg tgaatctgca gtttacggct
     4861 agctcagccc taggtattat gctagcgaat tcattaaaga ggagaaaggt accatggggc
     4921 ccgcttctaa ctttactcag ttcgttctcg tcgacaatgg cggaactggc gacgtgactg
     4981 tcgccccaag caacttcgct aacgggatcg ctgaatggat cagctctaac tcgcgttcac
     5041 aggcttacaa agtaacctgt agcgttcgtc agagctctgc ggggtcttta gccacaacgc
     5101 tggaacgcat tgaaaagaat ttcgtaatca cagacccgcg ccttcccgac aatccaatta
     5161 tttttgcgtc cgatagcttc ctgcaattaa ccgaatacag ccgcgaagaa attctgggtc
     5221 gtaatgcacg cttccttcag gggccagaga ctgaccgtgc tacggtacgc aaaatccgcg
     5281 acgcaatcga caatcaaacg gaagtcacgg ttcagttgat taactatacg aagagcggaa
     5341 aaaaattctg gaatttattt cacttgcagc ctatgcgtga ccagaagggc gatgtccagt
     5401 atttcattgg cgttcagctt gatggtaccg agcatgttcg cgatgctgcg gagcgtgaag
     5461 gtgtaatgtt aattaaaaag actgctgaaa acattgatga ggcggccaaa tctggccaga
     5521 atcgcaaata caccatcaaa gtcgaggtgc ctaaaggcgc ctggcgttcg tacttaaata
     5581 tggaactaac cattccaatt ttcgccacga attccgactg cgagcttatt gttaaggcaa
     5641 tgcaaggtct cctaaaagat ggaaacccga ttccctcagc aatcgcagca aactccggca
     5701 tctacggtgg cggaggtagc atgtcccatc agaaaattat tcaggatctt atcgcatgga
     5761 ttgacgagca tattgaccag ccgcttaaca ttgatgtagt cgcaaaaaaa tcaggctatt
     5821 caaagtggta cttgcaacga atgttccgca cggtgacgca tcagacgctt ggcgattaca
     5881 ttcgccaacg ccgcctgtta ctggccgccg ttgagttgcg caccaccgag cgtccgattt
     5941 ttgatatcgc aatggacctg ggttatgtct cgcagcagac cttctcccgc gttttcgcgc
     6001 ggcagtttga tcgcactccc gcggattatc gccaccgcct gtaagcggcc gccacgcaaa
     6061 aaaccccgct tcggcggggt tttttcgccc tagggatata ttccgcttcc tcgctcactg
     6121 actcgctacg ctcggtcgtt cgactgcggc gagcggaaat ggcttacgaa cggggcggag
     6181 atttcctgga agatgccagg aagatactta acagggaagt gagagggccg cggcaaagcc
     6241 gtttttccat aggctccgcc cccctgacaa gcatcacgaa atctgacgct caaatcagtg
     6301 gtggcgaaac ccgacaggac tataaagata ccaggcgttt ccccctggcg gctccctcgt
     6361 gcgctctcct gttcctgcct ttcggtttac cggtgtcatt ccgctgttat ggccgcgttt
     6421 gtctcattcc acgcctgaca ctcagttccg ggtaggcagt tcgctccaag ctggactgta
     6481 tgcacgaacc ccccgttcag tccgaccgct gcgccttatc cggtaactat cgtcttgagt
     6541 ccaacccgga aagacatgca aaagcaccac tggcagcagc cactggtaat tgatttagag
     6601 gagttagtct tgaagtcatg cgccggttaa ggctaaactg aaaggacaag ttttggtgac
     6661 tgcgctcctc caagccagtt acctcggttc aaagagttgg tagctcagag aaccttcgaa
     6721 aaaccgccct gcaaggcggt tttttcgttt tcagagcaag agattacgcg cagaccaaaa
     6781 cgatctcaag aagatcatct tattaatcag ataaaatatt tctagatttc agtgcaattt
     6841 atctcttcaa atgtagcacc tgaagtcagc cccatacgat ataagttgtt actagattga
     6901 cagctagctc agtcctaggt ataatactag tttgtgtcca gaacgctccg tgttttagag
     6961 ctagaaatag caagttaaaa taaggctagt ccgttatcaa cttgaaaaag tggcacatga
     7021 ggatcaccca tgtgcttttt ttgaagcttg ggcccgaaca aaaactcatc tcagaagagg
     7081 atctgaatag cgccgtcgac catcatcatc atcatcattg agtttaaacg gtctccagct
     7141 tggctgtttt ggcggatgag agaagatttt cagcctgata cagattaaat cagaacgcag
     7201 aagcggtctg ataaaacaga atttgcctgg cggcagtagc gcggtggtcc cacctgaccc
     7261 catgccgaac tcagaagtga aacgccgtag cgccgatggt agtgtggggt ctccccatgc
     7321 gagagtaggg aactgccagg catcaaataa aacgaaaggc tcagtcgaaa gactgggcct
     7381 ttcgttttat ctgttgtttg tcggtgaact ggatccttac tcgagtctag actgcaggct
     7441 tcctcgctca ctgactcgct gcgctcggtc gttcggctgc ggcgagcggt atcagctcac
     7501 tcaaaggcgg taatacggtt atccacagaa tcaggggata acgcaggaaa gaacatgtga
     7561 gcaaaaggcc agcaaaaggc caggaaccgt aaaaaactag tgcttggatt ctcaccaata
     7621 aaaaacgccc ggcggcaacc gagcgttctg aacaaatcca gatggagttc tgaggtcatt
     7681 actggatcta tcaacaggag tccaagcgag ctcgatatca aattacgccc cgccctgcca
     7741 ctcatcgcag tactgttgta attcattaag cattctgccg acatggaagc catcacaaac
     7801 ggcatgatga acctgaatcg ccagcggcat cagcaccttg tcgccttgcg tataatattt
     7861 gcccatggtg aaaacggggg cgaagaagtt gtccatattg gccacgttta aatcaaaact
     7921 ggtgaaactc acccagggat tggctgagac gaaaaacata ttctcaataa accctttagg
     7981 gaaataggcc aggttttcac cgtaacacgc cacatcttgc gaatatatgt gtagaaactg
     8041 ccggaaatcg tcgtggtatt cactccagag cgatgaaaac gtttcagttt gctcatggaa
     8101 aacggtgtaa caagggtgaa cactatccca tatcaccagc tcaccgtctt tcattgccat
     8161 acgaaattcc ggatgagcat tcatcaggcg ggcaagaatg tgaataaagg ccggataaaa
     8221 cttgtgctta tttttcttta cggtctttaa aaaggccgta atatccagct gaacggtctg
     8281 gttataggta cattgagcaa ctgactgaaa tgcctcaaaa tgttctttac gatgccattg
     8341 ggatatatca acggtggtat atccagtgat ttttttctcc attttagctt ccttagctcc
     8401 tgaaaatctc gataactcaa aaaatacgcc cggtagtgat cttatttcat tatggtgaaa
     8461 gttggaacct cttacgtgcc gatcaacgtc tcattttcgc cagatatc
//
