# Supplementary material for: Modular engineering of thermoresponsive allosteric proteins
Source: Nat Chem Biol. 2026 Feb 12;22(5):751–8. doi: 10.1038/s41589-026-02151-y (PMC13128441; doi:10.1038/s41589-026-02151-y)
Supplement: Supplementary file 3 — Raw data supplementary figures, GenBank files, structures, T7 gels and western blot images. [file 41589_2026_2151_MOESM3_ESM.zip › Supplementary_Data/genebank_files/dspyCas9_MCP_del3G_LOV_C450A_SoxS.gb]

LOCUS       dspyCas9_MCP_del3G_LOV_C450A_SoxS        8487 bp ds-DNA     circular     14-JAN-2025
DEFINITION  M437.
ACCESSION   urn.local...68-iovpdh3
KEYWORDS    "creator:SnapGene License" "marker:JAD designed chimera RNA 3'UTR".
SOURCE      
  ORGANISM  .
FEATURES             Location/Qualifiers
     promoter        12..554
                     /ApEinfo_revcolor="#faac61"
                     /ApEinfo_fwdcolor="#faac61"
                     /note="label: endogenous promoter"
                     /label="endogenous promoter"
     misc_feature    555..4658
                     /ApEinfo_revcolor="#84b0dc"
                     /ApEinfo_fwdcolor="#84b0dc"
                     /note="label: dCas9"
                     /label="dCas9"
     terminator      4677..4805
                     /ApEinfo_revcolor="#800080"
                     /ApEinfo_fwdcolor="#800080"
                     /note="label: dblTerm"
                     /label="dblTerm"
     promoter        4852..4886
                     /ApEinfo_revcolor="#ffef86"
                     /ApEinfo_fwdcolor="#ffef86"
                     /note="label: J23107 promoter"
                     /label="J23107 promoter"
     misc_feature    4887..4913
                     /ApEinfo_revcolor="#db7aff"
                     /ApEinfo_fwdcolor="#db7aff"
                     /note="label: Bujard RBS (strong)"
                     /label="Bujard RBS (strong)"
     RBS             4896..4907
                     /ApEinfo_revcolor="#996633"
                     /ApEinfo_fwdcolor="#996633"
                     /note="label: RBS (strong)"
                     /label="RBS (strong)"
     misc_feature    4914..5270
                     /ApEinfo_revcolor="#ffef86"
                     /ApEinfo_fwdcolor="#ffef86"
                     /note="label: MCPdelFG"
                     /label="MCPdelFG"
     misc_feature    5274..5696
                     /ApEinfo_revcolor="#f8d3a9"
                     /ApEinfo_fwdcolor="#f8d3a9"
                     /label="LOV_C450A"
     misc_feature    5700..6020
                     /ApEinfo_revcolor="#84b0dc"
                     /ApEinfo_fwdcolor="#84b0dc"
                     /note="label: SoxS R93A S101A"
                     /label="SoxS R93A S101A"
     terminator      6034..6067
                     /ApEinfo_revcolor="#af14ff"
                     /ApEinfo_fwdcolor="#af14ff"
                     /note="label: BBa_B1002 terminator"
                     /label="BBa_B1002 terminator"
     misc_feature    6068..6785
                     /ApEinfo_revcolor="#b4abac"
                     /ApEinfo_fwdcolor="#b4abac"
                     /note="label: p15A origin"
                     /label="p15A origin"
     promoter        6876..6910
                     /ApEinfo_revcolor="#ffef86"
                     /ApEinfo_fwdcolor="#ffef86"
                     /note="label: J23119 (SpeI) promoter"
                     /label="J23119 (SpeI) promoter"
     misc_feature    6911..6930
                     /ApEinfo_revcolor="#b4abac"
                     /ApEinfo_fwdcolor="#b4abac"
                     /label="J306"
     misc_feature    6931..6972
                     /ApEinfo_revcolor="#84b0dc"
                     /ApEinfo_fwdcolor="#84b0dc"
                     /note="label: JAD designed chimera RNA 3'UTR"
                     /label="JAD designed chimera RNA 3'UTR"
     misc_feature    6977..6991
                     /ApEinfo_revcolor="#85dae9"
                     /ApEinfo_fwdcolor="#85dae9"
                     /note="label: Streptococcus pyogenes tracrRNA terminator"
                     /label="Streptococcus pyogenes tracrRNA terminator"
     misc_feature    6978..6991
                     /ApEinfo_revcolor="#b1ff67"
                     /ApEinfo_fwdcolor="#b1ff67"
                     /note="label: Hairpin 3"
                     /label="Hairpin 3"
     misc_feature    6992..7014
                     /ApEinfo_revcolor="#f58a5e"
                     /ApEinfo_fwdcolor="#f58a5e"
                     /note="label: MS2 with 2bp stem extension"
                     /label="MS2 with 2bp stem extension"
     misc_feature    7015..7021
                     /ApEinfo_revcolor="#008080"
                     /ApEinfo_fwdcolor="#008080"
                     /note="label: SUP4 terminator"
                     /label="SUP4 terminator"
     terminator      7022..7389
                     /ApEinfo_revcolor="#85dae9"
                     /ApEinfo_fwdcolor="#85dae9"
                     /note="label: TrrnB"
                     /label="TrrnB"
     misc_feature    complement(7596..8459)
                     /ApEinfo_revcolor="#120eff"
                     /ApEinfo_fwdcolor="#120eff"
                     /note="label: CmR(EcoRI-KO)"
                     /label="CmR(EcoRI-KO)"
     promoter        complement(8428..8459)
                     /ApEinfo_revcolor="#ffef86"
                     /ApEinfo_fwdcolor="#ffef86"
                     /note="label: pCat promoter (weak)"
                     /label="pCat promoter (weak)"
ORIGIN      
        1 gacgtcttaa gttacgaaat catcctgtgg agcttagtag gtttagcaag atggcagcgc
       61 ctaaatgtag aatgataaaa ggattaagag attaatttcc ctaaaaatga taaaacaagc
      121 gttttgaaag cgcttgtttt tttggtttgc agtcagagta gaatagaagt atcaaaaaaa
      181 gcaccgactc ggtgccactt tttcaagttg ataacggact agccttattt taacttgcta
      241 tgctgttttg aatggttcca acaagattat tttataactt ttataacaaa taatcaagga
      301 gaaattcaaa gaaatttatc agccataaaa caatacttaa tactatagaa tgataacaaa
      361 ataaactact ttttaaaaga attttgtgtt ataatctatt tattattaag tattgggtaa
      421 tattttttga agagatattt tgaaaaagaa aaattaaagc atattaaact aatttcggag
      481 gtcattaaaa ctattattga aatcatcaaa ctcattatgg atttaattta aactttttat
      541 tttaggaggc aaaaatggat aagaaatact caataggctt agctatcggc acaaatagcg
      601 tcggatgggc ggtgatcact gatgaatata aggttccgtc taaaaagttc aaggttctgg
      661 gaaatacaga ccgccacagt atcaaaaaaa atcttatagg ggctctttta tttgacagtg
      721 gagagacagc ggaagcgact cgtctcaaac ggacagctcg tagaaggtat acacgtcgga
      781 agaatcgtat ttgttatcta caggagattt tttcaaatga gatggcgaaa gtagatgata
      841 gtttctttca tcgacttgaa gagtcttttt tggtggaaga agacaagaag catgaacgtc
      901 atcctatttt tggaaatata gtagatgaag ttgcttatca tgagaaatat ccaactatct
      961 atcatctgcg aaaaaaattg gtagattcta ctgataaagc ggatttgcgc ttaatctatt
     1021 tggccttagc gcatatgatt aagtttcgtg gtcatttttt gattgaggga gatttaaatc
     1081 ctgataatag tgatgtggac aaactattta tccagttggt acaaacctac aatcaattat
     1141 ttgaagaaaa ccctattaac gcaagtggag tagatgctaa agcgattctt tctgcacgat
     1201 tgagtaaatc aagacgatta gaaaatctca ttgctcagct ccccggtgag aagaaaaatg
     1261 gcttatttgg gaatctcatt gctttgtcat tgggtttgac ccctaatttt aaatcaaatt
     1321 ttgatttggc agaagatgct aaattacagc tttcaaaaga tacttacgat gatgatttag
     1381 ataatttatt ggcgcaaatt ggagatcaat atgctgattt gtttttggca gctaagaatt
     1441 tatcagatgc tattttactt tcagatatcc taagagtaaa tactgaaata actaaggctc
     1501 ccctatcagc ttcaatgatt aaacgctacg atgaacatca tcaagacttg actcttttaa
     1561 aagctttagt tcgacaacaa cttccagaaa agtataaaga aatctttttt gatcaatcaa
     1621 aaaacggata tgcaggttat attgatgggg gagctagcca agaagaattt tataaattta
     1681 tcaaaccaat tttagaaaaa atggatggta ctgaggaatt attggtgaaa ctaaatcgtg
     1741 aagatttgct gcgcaagcaa cggacctttg acaacggctc tattccccat caaattcact
     1801 tgggtgagct gcatgctatt ttgagaagac aagaagactt ttatccattt ttaaaagaca
     1861 atcgtgagaa gattgaaaaa atcttgactt ttcgaattcc ttattatgtt ggtccattgg
     1921 cgcgtggcaa tagtcgtttt gcatggatga ctcggaagtc tgaagaaaca attaccccat
     1981 ggaattttga agaagttgtc gataaaggtg cttcagctca atcatttatt gaacgcatga
     2041 caaactttga taaaaatctt ccaaatgaaa aagtactacc aaaacatagt ttgctttatg
     2101 agtattttac ggtttataac gaattgacaa aggtcaaata tgttactgaa ggaatgcgaa
     2161 aaccagcatt tctttcaggt gaacagaaga aagccattgt tgatttactc ttcaaaacaa
     2221 atcgaaaagt aaccgttaag caattaaaag aagattattt caaaaaaata gaatgttttg
     2281 atagtgttga aatttcagga gttgaagata gatttaatgc ttcattaggt acctaccatg
     2341 atttgctaaa aattattaaa gataaagatt ttttggataa tgaagaaaat gaagatatct
     2401 tagaggatat tgttttaaca ttgaccttat ttgaagatag ggagatgatt gaggaaagac
     2461 ttaaaacata tgctcacctc tttgatgata aggtgatgaa acagcttaaa cgtcgccgtt
     2521 atactggttg gggacgtttg tctcgaaaat tgattaatgg tattagggat aagcaatctg
     2581 gcaaaacaat attagatttt ttgaaatcag atggttttgc caatcgcaat tttatgcagc
     2641 tgatccatga tgatagtttg acatttaaag aagacattca aaaagcacaa gtgtctggac
     2701 aaggcgatag tttacatgaa catattgcaa atttagctgg tagccctgct attaaaaaag
     2761 gtattttaca gactgtaaaa gttgttgatg aattggtcaa agtaatgggg cggcataagc
     2821 cagaaaatat cgttattgaa atggcacgtg aaaatcagac aactcaaaag ggccagaaaa
     2881 attcgcgaga gcgtatgaaa cgaatcgaag aaggtatcaa agaattagga agtcagattc
     2941 ttaaagagca tcctgttgaa aatactcaat tgcaaaatga aaagctctat ctctattatc
     3001 tccaaaatgg aagagacatg tatgtggacc aagaattaga tattaatcgt ttaagtgatt
     3061 atgatgtcga tgccattgtt ccacaaagtt tccttaaaga cgattcaata gacaataagg
     3121 tcttaacgcg ttctgataaa aatcgtggta aatcggataa cgttccaagt gaagaagtag
     3181 tcaaaaagat gaaaaactat tggagacaac ttctaaacgc caagttaatc actcaacgta
     3241 agtttgataa tttaacgaaa gctgaacgtg gaggtttgag tgaacttgat aaagctggtt
     3301 ttatcaaacg ccaattggtt gaaactcgcc aaatcactaa gcatgtggca caaattttgg
     3361 atagtcgcat gaatactaaa tacgatgaaa atgataaact tattcgagag gttaaagtga
     3421 ttaccttaaa atctaaatta gtttctgact tccgaaaaga tttccaattc tataaagtac
     3481 gtgagattaa caattaccat catgcccatg atgcgtatct aaatgccgtc gttggaactg
     3541 ctttgattaa gaaatatcca aaacttgaat cggagtttgt ctatggtgat tataaagttt
     3601 atgatgttcg taaaatgatt gctaagtctg agcaagaaat aggcaaagca accgcaaaat
     3661 atttctttta ctctaatatc atgaacttct tcaaaacaga aattacactt gcaaatggag
     3721 agattcgcaa acgccctcta atcgaaacta atggggaaac tggagaaatt gtctgggata
     3781 aagggcgaga ttttgccaca gtgcgcaaag tattgtccat gccccaagtc aatattgtca
     3841 agaaaacaga agtacagaca ggcggattct ccaaggagtc aattttacca aaaagaaatt
     3901 cggacaagct tattgctcgt aaaaaagact gggatccaaa aaaatatggt ggttttgata
     3961 gtccaacggt agcttattca gtcctagtgg ttgctaaggt ggaaaaaggg aaatcgaaga
     4021 agttaaaatc cgttaaagag ttactaggga tcacaattat ggaaagaagt tcctttgaaa
     4081 aaaatccgat tgacttttta gaagctaaag gatataagga agttaaaaaa gacttaatca
     4141 ttaaactacc taaatatagt ctttttgagt tagaaaacgg tcgtaaacgg atgctggcta
     4201 gtgccggaga attacaaaaa ggaaatgagc tggctctgcc aagcaaatat gtgaattttt
     4261 tatatttagc tagtcattat gaaaagttga agggtagtcc agaagataac gaacaaaaac
     4321 aattgtttgt ggagcagcat aagcattatt tagatgagat tattgagcaa atcagtgaat
     4381 tttctaagcg tgttatttta gcagatgcca atttagataa agttcttagt gcatataaca
     4441 aacatagaga caaaccaata cgtgaacaag cagaaaatat tattcattta tttacgttga
     4501 cgaatcttgg agctcccgct gcttttaaat attttgatac aacaattgat cgtaaacgat
     4561 atacgtctac aaaagaagtt ttagatgcca ctcttatcca tcaatccatc actggtcttt
     4621 atgaaacacg cattgatttg agtcagctag gaggtgacta actcgagtaa ggatctccag
     4681 gcatcaaata aaacgaaagg ctcagtcgaa agactgggcc tttcgtttta tctgttgttt
     4741 gtcggtgaac gctctctact agagtcacac tggctcacct tcgggtgggc ctttctgcgt
     4801 ttatacctag agcgcccgga agagagtcaa ttcagggtgg tgaatctgca gtttacggct
     4861 agctcagccc taggtattat gctagcgaat tcattaaaga ggagaaaggt accatggggc
     4921 ccgcttctaa ctttactcag ttcgttctcg tcgacaatgg cggaactggc gacgtgactg
     4981 tcgccccaag caacttcgct aacgggatcg ctgaatggat cagctctaac tcgcgttcac
     5041 aggcttacaa agtaacctgt agcgttcgtc agagctctgc gcagaatcgc aaatacacca
     5101 tcaaagtcga ggtgcctaaa ggcgcctggc gttcgtactt aaatatggaa ctaaccattc
     5161 caattttcgc cacgaattcc gactgcgagc ttattgttaa ggcaatgcaa ggtctcctaa
     5221 aagatggaaa cccgattccc tcagcaatcg cagcaaactc cggcatctac ggtttagcca
     5281 caacgctgga acgcattgaa aagaatttcg taatcacaga cccgcgcctt cccgacaatc
     5341 caattatttt tgcgtccgat agcttcctgc aattaaccga atacagccgc gaagaaattc
     5401 tgggtcgtaa tgcacgcttc cttcaggggc cagagactga ccgtgctacg gtacgcaaaa
     5461 tccgcgacgc aatcgacaat caaacggaag tcacggttca gttgattaac tatacgaaga
     5521 gcggaaaaaa attctggaat ttatttcact tgcagcctat gcgtgaccag aagggcgatg
     5581 tccagtattt cattggcgtt cagcttgatg gtaccgagca tgttcgcgat gctgcggagc
     5641 gtgaaggtgt aatgttaatt aaaaagactg ctgaaaacat tgatgaggcg gccaaaagca
     5701 tgtcccatca gaaaattatt caggatctta tcgcatggat tgacgagcat attgaccagc
     5761 cgcttaacat tgatgtagtc gcaaaaaaat caggctattc aaagtggtac ttgcaacgaa
     5821 tgttccgcac ggtgacgcat cagacgcttg gcgattacat tcgccaacgc cgcctgttac
     5881 tggccgccgt tgagttgcgc accaccgagc gtccgatttt tgatatcgca atggacctgg
     5941 gttatgtctc gcagcagacc ttctcccgcg ttttcgcgcg gcagtttgat cgcactcccg
     6001 cggattatcg ccaccgcctg taagcggccg ccacgcaaaa aaccccgctt cggcggggtt
     6061 ttttcgccct agggatatat tccgcttcct cgctcactga ctcgctacgc tcggtcgttc
     6121 gactgcggcg agcggaaatg gcttacgaac ggggcggaga tttcctggaa gatgccagga
     6181 agatacttaa cagggaagtg agagggccgc ggcaaagccg tttttccata ggctccgccc
     6241 ccctgacaag catcacgaaa tctgacgctc aaatcagtgg tggcgaaacc cgacaggact
     6301 ataaagatac caggcgtttc cccctggcgg ctccctcgtg cgctctcctg ttcctgcctt
     6361 tcggtttacc ggtgtcattc cgctgttatg gccgcgtttg tctcattcca cgcctgacac
     6421 tcagttccgg gtaggcagtt cgctccaagc tggactgtat gcacgaaccc cccgttcagt
     6481 ccgaccgctg cgccttatcc ggtaactatc gtcttgagtc caacccggaa agacatgcaa
     6541 aagcaccact ggcagcagcc actggtaatt gatttagagg agttagtctt gaagtcatgc
     6601 gccggttaag gctaaactga aaggacaagt tttggtgact gcgctcctcc aagccagtta
     6661 cctcggttca aagagttggt agctcagaga accttcgaaa aaccgccctg caaggcggtt
     6721 ttttcgtttt cagagcaaga gattacgcgc agaccaaaac gatctcaaga agatcatctt
     6781 attaatcaga taaaatattt ctagatttca gtgcaattta tctcttcaaa tgtagcacct
     6841 gaagtcagcc ccatacgata taagttgtta ctagattgac agctagctca gtcctaggta
     6901 taatactagt ttgtgtccag aacgctccgt gttttagagc tagaaatagc aagttaaaat
     6961 aaggctagtc cgttatcaac ttgaaaaagt ggcacatgag gatcacccat gtgctttttt
     7021 tgaagcttgg gcccgaacaa aaactcatct cagaagagga tctgaatagc gccgtcgacc
     7081 atcatcatca tcatcattga gtttaaacgg tctccagctt ggctgttttg gcggatgaga
     7141 gaagattttc agcctgatac agattaaatc agaacgcaga agcggtctga taaaacagaa
     7201 tttgcctggc ggcagtagcg cggtggtccc acctgacccc atgccgaact cagaagtgaa
     7261 acgccgtagc gccgatggta gtgtggggtc tccccatgcg agagtaggga actgccaggc
     7321 atcaaataaa acgaaaggct cagtcgaaag actgggcctt tcgttttatc tgttgtttgt
     7381 cggtgaactg gatccttact cgagtctaga ctgcaggctt cctcgctcac tgactcgctg
     7441 cgctcggtcg ttcggctgcg gcgagcggta tcagctcact caaaggcggt aatacggtta
     7501 tccacagaat caggggataa cgcaggaaag aacatgtgag caaaaggcca gcaaaaggcc
     7561 aggaaccgta aaaaactagt gcttggattc tcaccaataa aaaacgcccg gcggcaaccg
     7621 agcgttctga acaaatccag atggagttct gaggtcatta ctggatctat caacaggagt
     7681 ccaagcgagc tcgatatcaa attacgcccc gccctgccac tcatcgcagt actgttgtaa
     7741 ttcattaagc attctgccga catggaagcc atcacaaacg gcatgatgaa cctgaatcgc
     7801 cagcggcatc agcaccttgt cgccttgcgt ataatatttg cccatggtga aaacgggggc
     7861 gaagaagttg tccatattgg ccacgtttaa atcaaaactg gtgaaactca cccagggatt
     7921 ggctgagacg aaaaacatat tctcaataaa ccctttaggg aaataggcca ggttttcacc
     7981 gtaacacgcc acatcttgcg aatatatgtg tagaaactgc cggaaatcgt cgtggtattc
     8041 actccagagc gatgaaaacg tttcagtttg ctcatggaaa acggtgtaac aagggtgaac
     8101 actatcccat atcaccagct caccgtcttt cattgccata cgaaattccg gatgagcatt
     8161 catcaggcgg gcaagaatgt gaataaaggc cggataaaac ttgtgcttat ttttctttac
     8221 ggtctttaaa aaggccgtaa tatccagctg aacggtctgg ttataggtac attgagcaac
     8281 tgactgaaat gcctcaaaat gttctttacg atgccattgg gatatatcaa cggtggtata
     8341 tccagtgatt tttttctcca ttttagcttc cttagctcct gaaaatctcg ataactcaaa
     8401 aaatacgccc ggtagtgatc ttatttcatt atggtgaaag ttggaacctc ttacgtgccg
     8461 atcaacgtct cattttcgcc agatatc
//
