# Supplementary material for: Modular engineering of thermoresponsive allosteric proteins
Source: Nat Chem Biol. 2026 Feb 12;22(5):751–8. doi: 10.1038/s41589-026-02151-y (PMC13128441; doi:10.1038/s41589-026-02151-y)
Supplement: Supplementary file 3 — Raw data supplementary figures, GenBank files, structures, T7 gels and western blot images. [file 41589_2026_2151_MOESM3_ESM.zip › Supplementary_Data/genebank_files/mCherry-CRISPRa reporter.gb]

LOCUS       mCherry-CRISPRa_reporter        6031 bp    DNA     circular UNA 11-FEB-2025
DEFINITION  M525.
ACCESSION   urn.local...4s-io9wgvh
VERSION     urn.local...4s-io9wgvh
KEYWORDS    .
SOURCE      
  ORGANISM  .
FEATURES             Location/Qualifiers
     misc_feature    27..314
                     /note="TRE"
                     /standard_name="TRE"
     misc_feature    321..566
                     /note="TRE"
                     /standard_name="TRE"
     gene            611..970
                     /gene="ECFP (132 - 491)"
                     /note="ECFP (132 - 491)"
                     /standard_name="ECFP (132 - 491)"
     promoter        988..1083
                     /note="CMV2_promoter"
                     /standard_name="CMV2_promoter"
                     /modified_by="anno"
     CDS             1112..1819
                     /codon_start=1
                     /product="monomeric derivative of DsRed fluorescent 
                     protein"
                     /note="mammalian codon-optimized"
                     /translation="MVSKGEEDNMAIIKEFMRFKVHMEGSVNGHEFEIEGEGEGRPYE
                     GTQTAKLKVTKGGPLPFAWDILSPQFMYGSKAYVKHPADIPDYLKLSFPEGFKWERVM
                     NFEDGGVVTVTQDSSLQDGEFIYKVKLRGTNFPSDGPVMQKKTMGWEASSERMYPEDG
                     ALKGEIKQRLKLKDGGHYDAEVKTTYKAKKPVQLPGAYNVNIKLDITSHNEDYTIVEQ
                     YERAEGRHSTGGMDELYK"
                     /standard_name="mCherry"
                     /modified_by="anno"
     CDS             1820..1945
                     /standard_name="MODC"
                     /modified_by="anno"
     polyA_signal    1966..2087
                     /note="SV40 polyadenylation signal"
                     /standard_name="SV40 poly(A) signal"
     enhancer        2143..2522
                     /note="CMV enhancer"
                     /note="human cytomegalovirus immediate early enhancer"
     promoter        2523..2726
                     /note="CMV promoter"
                     /note="human cytomegalovirus (CMV) immediate early 
                     promoter"
     promoter        2771..2789
                     /note="T7 promoter"
                     /note="promoter for bacteriophage T7 RNA polymerase"
     CDS             2907..3623
                     /modified_by="anno"
                     /label="GFP"
     CDS             3624..3752
                     /modified_by="anno"
                     /label="MODC"
     polyA_signal    3854..4078
                     /note="bGH poly(A) signal"
                     /note="bovine growth hormone polyadenylation signal"
     rep_origin      complement(4273..4861)
     gene            complement(5032..5892)
                     /gene="Ampicillin"
                     /note="Ampicillin"
                     /standard_name="Ampicillin"
     promoter        complement(5893..5997)
                     /gene="<i>bla</i>"
                     /standard_name="AmpR promoter"
ORIGIN      
        1 gacgatatcc ctcgatcgag tttaccactc cctatcagtg atagagaaaa gtgaaagtcg
       61 agtttaccac tccctatcag tgatagagaa aagtgaaagt cgagtttacc actccctatc
      121 agtgatagag aaaagtgaaa gtcgagttta ccactcccta tcagtgatag agaaaagtga
      181 aagtcgagtt taccactccc tatcagtgat agagaaaagt gaaagtcgag tttaccactc
      241 cctatcagtg atagagaaaa gtgaaagtcg agtttaccac tccctatcag tgatagagaa
      301 aagtgaaagt cgagtttacc actccctatc agtgatagag aaaagtgaaa gtcgagttta
      361 ccactcccta tcagtgatag agaaaagtga aagtcgagtt taccactccc tatcagtgat
      421 agagaaaagt gaaagtcgag tttaccactc cctatcagtg atagagaaaa gtgaaagtcg
      481 agtttaccac tccctatcag tgatagagaa aagtgaaagt cgagtttacc actccctatc
      541 agtgatagag aaaagtgaaa gtcgagctcg gtacgctatg gcatgcatgt gtcgcgacct
      601 gcaggccctg aagttcatct gcaccaccgg caagctgccc gtgccctggc ccaccctcgt
      661 gaccaccctg acctggggcg tgcagtgctt cgcccgctac cccgaccaca tgaagcagca
      721 cgacttcttc aagtccgcca tgcccgaagg ctacgtccag gagcgcacca tcttcttcaa
      781 ggacgacggc aactacaaga cccgcgccga ggtgaagttc gagggcgaca ccctggtgaa
      841 ccgcatcgag ctgaagggca tcgacttcaa ggaggacggc aacatcctgg ggcacaagct
      901 ggagtacaac gccatcagcg acaacgtcta tatcaccgcc gacaagcaga agaacggcat
      961 caaggccaac ttcaagagct agccctatat aagcagagct cgtttagtga accgtcagat
     1021 cgcctggaga cgccatccac gctgttttga cctccataga agacaccggg accgatccag
     1081 cctccgcggc cccggtaccg aattcgccac catggtgagc aagggcgagg aggataacat
     1141 ggccatcatc aaggagttca tgcgcttcaa ggtgcacatg gagggctccg tgaacggcca
     1201 cgagttcgag atcgagggcg agggcgaggg ccgcccctac gagggcaccc agaccgccaa
     1261 gctgaaggtg accaagggtg gccccctgcc cttcgcctgg gacatcctgt cccctcagtt
     1321 catgtacggc tccaaggcct acgtgaagca ccccgccgac atccccgact acttgaagct
     1381 gtccttcccc gagggcttca agtgggagcg cgtgatgaac ttcgaggacg gcggcgtggt
     1441 gaccgtgacc caggactcct ccctgcagga cggcgagttc atctacaagg tgaagctgcg
     1501 cggcaccaac ttcccctccg acggccccgt aatgcagaag aagaccatgg gctgggaggc
     1561 ctcctccgag cggatgtacc ccgaggacgg cgccctgaag ggcgagatca agcagaggct
     1621 gaagctgaag gacggcggcc actacgacgc tgaggtcaag accacctaca aggccaagaa
     1681 gcccgtgcag ctgcccggcg cctacaacgt caacatcaag ttggacatca cctcccacaa
     1741 cgaggactac accatcgtgg aacagtacga acgcgccgag ggccgccact ccaccggcgg
     1801 catggacgag ctgtacaaga agctaagcca tggcttcccg ccggaggtgg aggagcagga
     1861 tgatggcacg ctgcccatgt cttgtgccca ggagagcggg atggaccgtc acccagcagc
     1921 ctgtgcttct gctaggatca atgtgtagag atcttattaa agcagaactt gtttattgca
     1981 gcttataatg gttacaaata aagcaatagc atcacaaatt tcacaaataa agcatttttt
     2041 tcactgcatt ctagttgtgg tttgtccaaa ctcatcaatg tatcttatca tgtctggtcg
     2101 actctagaat cttccgcgat gtacgggcca gatatacgcg ttgacattga ttattgacta
     2161 gttattaata gtaatcaatt acggggtcat tagttcatag cccatatatg gagttccgcg
     2221 ttacataact tacggtaaat ggcccgcctg gctgaccgcc caacgacccc cgcccattga
     2281 cgtcaataat gacgtatgtt cccatagtaa cgccaatagg gactttccat tgacgtcaat
     2341 gggtggagta tttacggtaa actgcccact tggcagtaca tcaagtgtat catatgccaa
     2401 gtacgccccc tattgacgtc aatgacggta aatggcccgc ctggcattat gcccagtaca
     2461 tgaccttatg ggactttcct acttggcagt acatctacgt attagtcatc gctattacca
     2521 tggtgatgcg gttttggcag tacatcaatg ggcgtggata gcggtttgac tcacggggat
     2581 ttccaagtct ccaccccatt gacgtcaatg ggagtttgtt ttggcaccaa aatcaacggg
     2641 actttccaaa atgtcgtaac aactccgccc cattgacgca aatgggcggt aggcgtgtac
     2701 ggtgggaggt ctatataagc agagctctct ggctaactag agaacccact gcttactggc
     2761 ttatcgaaat taatacgact cactataggg agacccaagc tggctagcgt ttaaacgggc
     2821 cctctagagg gtatataatg gatccccggg taccgagctc gaattccagc ttggcattcc
     2881 ggtactgttg gtaaataggc gccaccatgg tgagcaaggg cgaggagctg ttcaccgggg
     2941 tggtgcccat cctggtcgag ctggacggcg acgtaaacgg ccacaagttc agcgtgtccg
     3001 gcgagggcga gggcgatgcc acctacggca agctgaccct gaagttcatc tgcaccaccg
     3061 gcaagctgcc cgtgccctgg cccaccctcg tgaccaccct gacctacggc gtgcagtgct
     3121 tcagccgcta ccccgaccac atgaagcagc acgacttctt caagtccgcc atgcccgaag
     3181 gctacgtcca ggagcgcacc atcttcttca aggacgacgg caactacaag acccgcgccg
     3241 aggtgaagtt cgagggcgac accctggtga accgcatcga gctgaagggc atcgacttca
     3301 aggaggacgg caacatcctg gggcacaagc tggagtacaa ctacaacagc cacaacgtct
     3361 atatcatggc cgacaagcag aagaacggca tcaaggtgaa cttcaagatc cgccacaaca
     3421 tcgaggacgg cagcgtgcag ctcgccgacc actaccagca gaacaccccc atcggcgacg
     3481 gccccgtgct gctgcccgac aaccactacc tgagcaccca gtccgccctg agcaaagacc
     3541 ccaacgagaa gcgcgatcac atggtcctgc tggagttcgt gaccgccgcc gggatcactc
     3601 tcggcatgga cgagctgtac aagaagctaa gccatggctt cccgccggag gtggaggagc
     3661 aggatgatgg cacgctgccc atgtcttgtg cccaggagag cgggatggac cgtcacccag
     3721 cagcctgtgc ttctgctagg atcaatgtgt aggcggccgc cactgtgctg gatatctgca
     3781 gaattccacc acactggact agtggatccg agctcggtac caagcttaag tttaaaccgc
     3841 tgatcagcct cgactgtgcc ttctagttgc cagccatctg ttgtttgccc ctcccccgtg
     3901 ccttccttga ccctggaagg tgccactccc actgtccttt cctaataaaa tgaggaaatt
     3961 gcatcgcatt gtctgagtag gtgtcattct attctggggg gtggggtggg gcaggacagc
     4021 aagggggagg attgggaaga caatagcagg catgctgggg atgcggtggg ctctatggct
     4081 tctgaggcgg aaagaacctt cctcgctcac tgactcgctg cgctcggtcg ttcggctgcg
     4141 gcgagcggta tcagctcact caaaggcggt aatacggtta tccacagaat caggggataa
     4201 cgcaggaaag aacatgtgag caaaaggcca gcaaaaggcc aggaaccgta aaaaggccgc
     4261 gttgctggcg tttttccata ggctccgccc ccctgacgag catcacaaaa atcgacgctc
     4321 aagtcagagg tggcgaaacc cgacaggact ataaagatac caggcgtttc cccctggaag
     4381 ctccctcgtg cgctctcctg ttccgaccct gccgcttacc ggatacctgt ccgcctttct
     4441 cccttcggga agcgtggcgc tttctcatag ctcacgctgt aggtatctca gttcggtgta
     4501 ggtcgttcgc tccaagctgg gctgtgtgca cgaacccccc gttcagcccg accgctgcgc
     4561 cttatccggt aactatcgtc ttgagtccaa cccggtaaga cacgacttat cgccactggc
     4621 agcagccact ggtaacagga ttagcagagc gaggtatgta ggcggtgcta cagagttctt
     4681 gaagtggtgg cctaactacg gctacactag aaggacagta tttggtatct gcgctctgct
     4741 gaagccagtt accttcggaa aaagagttgg tagctcttga tccggcaaac aaaccaccgc
     4801 tggtagcggt ggtttttttg tttgcaagca gcagattacg cgcagaaaaa aaggatctca
     4861 agaagatcct ttgatctttt ctacggggtc tgacgctcag tggaacgaaa actcacgtta
     4921 agggattttg gtcatgagat tatcaaaaag gatcttcacc tagatccttt taaattaaaa
     4981 atgaagtttt aaatcaatct aaagtatata tgagtaaact tggtctgaca gttaccaatg
     5041 cttaatcagt gaggcaccta tctcagcgat ctgtctattt cgttcatcca tagttgcctg
     5101 actccccgtc gtgtagataa ctacgatacg ggagggctta ccatctggcc ccagtgctgc
     5161 aatgataccg cgagtcccac gctcaccggc tccagattta tcagcaataa accagccagc
     5221 cggaagggcc gagcgcagaa gtggtcctgc aactttatcc gcctccatcc agtctattaa
     5281 ttgttgccgg gaagctagag taagtagttc gccagttaat agtttgcgca acgttgttgc
     5341 cattgctaca ggcatcgtgg tgtcacgctc gtcgtttggt atggcttcat tcagctccgg
     5401 ttcccaacga tcaaggcgag ttacatgatc ccccatgttg tgcaaaaaag cggttagctc
     5461 cttcggtcct ccgatcgttg tcagaagtaa gttggccgca gtgttatcac tcatggttat
     5521 ggcagcactg cataattctc ttactgtcat gccatccgta agatgctttt ctgtgactgg
     5581 tgagtactca accaagtcat tctgagaata gtgtatgcgg cgaccgagtt gctcttgccc
     5641 ggcgtcaata cgggataata ccgcgccaca tagcagaact ttaaaagtgc tcatcattgg
     5701 aaaacgttct tcggggcgaa aactctcaag gatcttaccg ctgttgagat ccagttcgat
     5761 gtaacccact cgtgcaccca actgatcttc agcatctttt actttcacca gcgtttctgg
     5821 gtgagcaaaa acaggaaggc aaaatgccgc aaaaaaggga ataagggcga cacggaaatg
     5881 ttgaatactc atactcttcc tttttcaata ttattgaagc atttatcagg gttattgtct
     5941 catgagcgga tacatatttg aatgtattta gaaaaataaa caaatagggg ttccgcgcac
     6001 atttccccga aaagtgccac ctgacgtcgt c
//
