# Supplementary material for: Modular engineering of thermoresponsive allosteric proteins
Source: Nat Chem Biol. 2026 Feb 12;22(5):751–8. doi: 10.1038/s41589-026-02151-y (PMC13128441; doi:10.1038/s41589-026-02151-y)
Supplement: Supplementary file 3 — Raw data supplementary figures, GenBank files, structures, T7 gels and western blot images. [file 41589_2026_2151_MOESM3_ESM.zip › Supplementary_Data/genebank_files/mRFP_LOV-EAAKGS_E409V.gb]

LOCUS       mRFP_LOV-EAAKGS_E409V        5513 bp ds-DNA     circular     14-JAN-2025
DEFINITION  M305.
ACCESSION   urn.local...5y-ce93332
VERSION     urn.local...5y-ce93332
KEYWORDS    .
SOURCE      
  ORGANISM  .
COMMENT     Imported using the Genbank importer. File name:                    
            m305_arac_pbad_mrfp_lov_e409v.gb Imported using the Genbank        
            importer. File name: 2488_pJUMP27_araC_pBAD_mRFP_LVA.gb.
FEATURES             Location/Qualifiers
     CDS             complement(25..51)
                     /ApEinfo_revcolor="#ffef86"
                     /ApEinfo_fwdcolor="#ffef86"
                     /translation="SGHHHHHH*"
                     /label="6xHis affinity tag"
     CDS             complement(52..927)
                     /ApEinfo_revcolor="#b1ff67"
                     /ApEinfo_fwdcolor="#b1ff67"
                     /translation="MSAEAQNDPLLPGYSFNAHLVAGLTPIEANGYLDFFIDRPLGMK
                     GYALNLTIRGQGVVKNQGREFVCRPGDILLFPPGEIHHYGRHPEAREWYHQWVYFRPR
                     AYWHEWLNWPSIFANTGFFRPDEAHQPHFSDLFGQIINAGQGEGRYSELLAINLLEQL
                     LLRRMEAINESLHPPMDNRVREACQYISDHLADSNFDIASVAQHVCLSPSRLSHLFRQ
                     QLGISVLSWREDQRISQAKLLLSTTRMPIATVGRNVGFDDQLYFSRVFKKCTGASPSE
                     FRAGCEEKVNDVAVKL"
                     /label="AraC"
     promoter        954..1238
                     /ApEinfo_revcolor="#c7b0e3"
                     /ApEinfo_fwdcolor="#c7b0e3"
                     /note="promoter of the L-arabinose operon of E. coli;
                     thearaC regulatory gene is transcribed in
                     theoppositedirection (Guzman et al., 1995)"
                     /label="araBAD promoter"
     unsure          1253..1269
                     /ApEinfo_revcolor="#f8d3a9"
                     /ApEinfo_fwdcolor="#f8d3a9"
                     /label="RBS"
     CDS             1278..1952
                     /ApEinfo_revcolor="#84b0dc"
                     /ApEinfo_fwdcolor="#84b0dc"
                     /translation="MASSEDVIKEFMRFKVRMEGSVNGHEFEIEGEGEGRPYEGTQTA
                     KLKVTKGGPLPFAWDILSPQFQYGSKAYVKHPADIPDYLKLSFPEGFKWERVMNFEDG
                     GVVTVTQDSSLQDGEFIYKVKLRGTNFPSDGPVMQKKTMGWEASTERMYPEDGALKGE
                     IKMRLKLKDGGHYDAEVKTTYMAKKPVQLPGAYKTDIKLDITSHNEDYTIVEQYERAE
                     GRHSTGA"
                     /label="monomeric derivative of DsRed (Campbell et
                     al.,2002)"
     CDS             1953..1958
                     /ApEinfo_revcolor="#84b0dc"
                     /ApEinfo_fwdcolor="#84b0dc"
                     /translation="SG"
                     /label="Linker"
     CDS             1959..2390
                     /ApEinfo_revcolor="#84b0dc"
                     /ApEinfo_fwdcolor="#84b0dc"
                     /translation="LATTLVRIEKNFVITDPRLPDNPIIFASDSFLQLTEYSREEILG
                     RNARFLQGPETDRATVRKIRDAIDNQTEVTVQLINYTKSGKKFWNLFHLQPMRDQKGD
                     VQYFIGVQLDGTEHVRDAAEREGVMLIKKTAENIDEAAKGS*"
                     /label="LOV2"
     misc_feature    1974..1976
                     /ApEinfo_revcolor="#faac61"
                     /ApEinfo_fwdcolor="#faac61"
                     /label="E409V mutation"
     misc_feature    2097..2099
                     /ApEinfo_revcolor="#b7e6d7"
                     /ApEinfo_fwdcolor="#b7e6d7"
                     /label="C450A"
     terminator      2423..2494
                     /ApEinfo_revcolor="#f8d3a9"
                     /ApEinfo_fwdcolor="#f8d3a9"
                     /label="transcription terminator T1 from the E. coli rrnB
                     gene"
     terminator      2510..2537
                     /ApEinfo_revcolor="#b4abac"
                     /ApEinfo_fwdcolor="#b4abac"
                     /label="phage T7 early transcription terminator"
     terminator      2613..2707
                     /ApEinfo_revcolor="#f58a5e"
                     /ApEinfo_fwdcolor="#f58a5e"
                     /label="transcription terminator from phage lambda"
     CDS             2839..3654
                     /ApEinfo_revcolor="#84b0dc"
                     /ApEinfo_fwdcolor="#84b0dc"
                     /note="confers resistance to kanamycin in bacteria or
                     G418(Geneticin(R)) in eukaryotes"
                     /translation="MSHIQRETSCSRPRLNSNMDADLYGYKWARDNVGQSGATIYRLY
                     GKPDAPELFLKHGKGSVANDVTDEMVRLNWLTEFMPLPTIKHFIRTPDDAWLLTTAIP
                     GKTAFQVLEEYPDSGENIVDALAVFLRRLHSIPVCNCPFNSDRVFRLAQAQSRMNNGL
                     VDASDFDDERNGWPVEQVWKEMHKLLPFSPDSVVTHGDFSLDNLIFDEGKLIGCIDVG
                     RVGIADRYQDLAILWNCLGEFSPSLQKRLFQKYGIDNPDMNKLQFHLMLDEFF*"
                     /label="aminoglycoside phosphotransferase"
     oriT            3821..3929
                     /ApEinfo_revcolor="#d6b295"
                     /ApEinfo_fwdcolor="#d6b295"
                     /label="incP origin of transfer"
     CDS             complement(3940..4890)
                     /ApEinfo_revcolor="#84b0dc"
                     /ApEinfo_fwdcolor="#84b0dc"
                     /product="RepA protein needed for replication with the
                     pSC101 origin"
                     /translation="MSELVVFKANELAISRYDLTEHETKLILCCVALLNPTIENPTRK
                     ERTVSFTYNQYAQMMNISRENAYGVLAKATRELMTRTVEIRNPLVKGFDIFQWTNYAK
                     FSSEKLELVFSEEILPYLFQLKKFIKYNLEHVKSFENKYSMRIYEWLLKELTQKKTHK
                     ANIEISLDEFKFMLMLENNYHEFKRLNQWVLKPISKDLNTYSNMKLVVDKRGRPTDTL
                     IFQVELDRQMDLVTELENNQIKMNGDKIPTTITSDSYLHNGLRKTLHDALTAKIQLTS
                     FEAKFLSDMQSKYDLNGSFSWLTQKQRTTLENILAKYGRI*"
                     /label="rep101 CDS"
     rep_origin      4938..5160
                     /ApEinfo_revcolor="#75c6a9"
                     /ApEinfo_fwdcolor="#75c6a9"
                     /label="rep_origin"
     terminator      5427..5513
                     /ApEinfo_revcolor="#ff9ccd"
                     /ApEinfo_fwdcolor="#ff9ccd"
                     /note="transcription terminator T1 from the E. coli rrnB
                     gene"
                     /label="Escherichia coli rrnB terminator"
ORIGIN      
        1 atgcctttaa ttaaggagtt tttattaatg gtgatggtga tggtgaccgc tcagtttcac
       61 cgccacatcg ttcacttttt cttcgcagcc cgcgcgaaat tcgctcgggc tcgcgccggt
      121 gcatttttta aacacgcggc taaaatacag ctgatcatca aagcccacgt tgcggcccac
      181 ggtcgcaatc ggcatgcggg tggtgctcag cagcagtttc gcctggctaa tgcgctgatc
      241 ttcgcgccag ctcagcacgc taatgcccag ctgctggcga aacagatggc tcaggcggct
      301 cgggctcagg cacacatgct gcgccacgct cgcaatatca aagttgctat ccgccagatg
      361 atcgctaata tactggcacg cttcgcgcac gcggttatcc atcggcggat gcaggctttc
      421 gttaatcgct tccatgcggc gcagcagcag ctgttccagc aggttaatcg ccagcagttc
      481 gctatagcgg ccttcgccct ggcccgcgtt aataatctgg ccaaacagat cgctaaaatg
      541 cggctgatgc gcttcatccg ggcgaaaaaa gccggtgttc gcaaaaatgc tcggccagtt
      601 cagccattca tgccaatacg cgcgcgggcg aaaatacacc cactgatgat accattcgcg
      661 cgcttccgga tggcggccat aatgatgaat ttcgcccggc ggaaacagca gaatatcgcc
      721 cgggcggcac acaaattcgc ggccctggtt tttcaccacg ccctggccgc gaatggtcag
      781 gttcagtgca tagcctttca tgcccagcgg gcgatcaata aaaaaatcca gatagccgtt
      841 cgcttcaatc ggggtcaggc ccgccaccag atgcgcgtta aagctatagc ccggcagcag
      901 cggatcgttc tgcgcttccg cggacatact tttcatactc ccgccattca gagaagaaac
      961 caattgtcca tattgcatca gacattgccg tcactgcgtc ttttactggc tcttctcgct
     1021 aaccaaaccg gtaaccccgc ttattaaaag cattctgtaa caaagcggga ccaaagccat
     1081 gacaaaaacg cgtaacaaaa gtgtctataa tcacggcaga aaagtccaca ttgattattt
     1141 gcacggcgtc acactttgct atgccatagc atttttatcc ataagattag cggatcctac
     1201 ctgacgcttt ttatcgcaac tctctactgt ttctccatga ccgaattcaa aagatctttt
     1261 aagaaggaga tatacatatg gcgagtagcg aagacgttat caaagagttc atgcgtttca
     1321 aagttcgtat ggaaggttcc gttaacggtc acgagttcga aatcgaaggt gaaggtgaag
     1381 gtcgtccgta cgaaggtacc cagaccgcta aactgaaagt taccaaaggt ggtccgctgc
     1441 cgttcgcttg ggacatcctg tccccgcagt tccagtacgg ttccaaagct tacgttaaac
     1501 acccggctga catcccggac tacctgaaac tgtccttccc ggaaggtttc aaatgggaac
     1561 gtgttatgaa cttcgaagac ggtggtgttg ttaccgttac ccaggactcc tccctgcaag
     1621 acggtgagtt catctacaaa gttaaactgc gtggtaccaa cttcccgtcc gacggtccgg
     1681 ttatgcagaa aaaaaccatg ggttgggaag cttccaccga acgtatgtac ccggaagacg
     1741 gtgctctgaa aggtgaaatc aaaatgcgtc tgaaactgaa agacggtggt cactacgacg
     1801 ctgaagttaa aaccacctac atggctaaaa aaccggttca gctgccgggt gcttacaaaa
     1861 ccgacatcaa actggacatc acctcccaca acgaagacta caccatcgtt gaacagtacg
     1921 aacgtgctga aggtcgtcac tccaccggtg ctagcggttt agccacaacg ctggtgcgca
     1981 ttgaaaagaa tttcgtaatc acagacccgc gccttcccga caatccaatt atttttgcgt
     2041 ccgatagctt cctgcaatta accgaataca gccgcgaaga aattctgggt cgtaatgcac
     2101 gcttccttca ggggccagag actgaccgtg ctacggtacg caaaatccgc gacgcaatcg
     2161 acaatcaaac ggaagtcacg gttcagttga ttaactatac gaagagcgga aaaaaattct
     2221 ggaatttatt tcacttgcag cctatgcgtg accagaaggg cgatgtccag tatttcattg
     2281 gcgttcagct tgatggtacc gagcatgttc gcgatgctgc ggagcgtgaa ggtgtaatgt
     2341 taattaaaaa gactgctgaa aacattgatg aggcggccaa agggagctaa ggatccaaac
     2401 tcgagtaagg atctccaggc atcaaataaa acgaaaggct cagtcgaaag actgggcctt
     2461 tcgttttatc tgttgtttgt cggtgaacgc tctctactag agtcacactg gctcaccttc
     2521 gggtgggcct ttctgcgttt atacctaggg atatattccg cttcctcgct cacctgcagg
     2581 gagttgtctt cgaagacttc gctctagtct tggactcctg ttgatagatc cagtaatgac
     2641 ctcagaactc catctggatt tgttcagaac gctcggttgc cgccgggcgt tttttattgg
     2701 tgagaatcca ggggtcccca ataattacga tttaaatttg tgtctcaaaa tctctgatgt
     2761 tacattgcac aagataaaaa tatatcatca tgaacaataa aactgtctgc ttacataaac
     2821 agtaatacaa ggggtgttat gagccatatt cagcgtgaaa cgagctgtag ccgtccgcgt
     2881 ctgaacagca acatggatgc ggatctgtat ggctataaat gggcgcgtga taacgtgggt
     2941 cagagcggcg cgaccattta tcgtctgtat ggcaaaccgg atgcgccgga actgtttctg
     3001 aaacatggca aaggcagcgt ggcgaacgat gtgaccgatg aaatggtgcg tctgaactgg
     3061 ctgaccgaat ttatgccgct gccgaccatt aaacatttta ttcgcacccc ggatgatgcg
     3121 tggctgctga ccaccgcgat tccgggcaaa accgcgtttc aggtgctgga agaatatccg
     3181 gatagcggcg aaaacattgt ggatgcgctg gccgtgtttc tgcgtcgtct gcatagcatt
     3241 ccggtgtgca actgcccgtt taacagcgat cgtgtgtttc gtctggccca ggcgcagagc
     3301 cgtatgaaca acggcctggt ggatgcgagc gattttgatg atgaacgtaa cggctggccg
     3361 gtggaacagg tgtggaaaga aatgcataaa ctgctgccgt ttagcccgga tagcgtggtg
     3421 acccacggcg attttagcct ggataacctg attttcgatg aaggcaaact gattggctgc
     3481 attgatgtgg gccgtgtggg cattgcggat cgttatcagg atctggccat tctgtggaac
     3541 tgcctgggcg aatttagccc gagcctgcaa aaacgtctgt ttcagaaata tggcattgat
     3601 aatccggata tgaacaaact gcaatttcat ctgatgctgg atgaattttt ctaataatta
     3661 attggaccgc ggtccgcgcg ttgtcctttt ccgctgcata accctgcttc ggggtcatta
     3721 tagcgatttt ttcggtatat ccatcctttt tcgcacgata tacaggattt tgccaaaggg
     3781 ttcgtgtaga ctttccttgg tgtatccaac ggcgtcagcc gggcaggata ggtgaagtag
     3841 gcccacccgc gagcgggtgt tccttcttca ctgtccctta ttcgcacctg gcggtgctca
     3901 acgggaatcc tgctctgcga ggctggccgt aggccggcct cagatccttc cgtatttagc
     3961 cagtatgttc tctagtgtgg ttcgttgttt ttgcgtgagc catgagaacg aaccattgag
     4021 atcatactta ctttgcatgt cactcaaaaa ttttgcctca aaactggtga gctgaatttt
     4081 tgcagttaaa gcatcgtgta gtgtttttct tagtccgtta tgtaggtagg aatctgatgt
     4141 aatggttgtt ggtattttgt caccattcat ttttatctgg ttgttctcaa gttcggttac
     4201 gagatccatt tgtctatcta gttcaacttg gaaaatcaac gtatcagtcg ggcggcctcg
     4261 cttatcaacc accaatttca tattgctgta agtgtttaaa tctttactta ttggtttcaa
     4321 aacccattgg ttaagccttt taaactcatg gtagttattt tcaagcatta acatgaactt
     4381 aaattcatca aggctaatct ctatatttgc cttgtgagtt ttcttttgtg ttagttcttt
     4441 taataaccac tcataaatcc tcatagagta tttgttttca aaagacttaa catgttccag
     4501 attatatttt atgaattttt ttaactggaa aagataaggc aatatctctt cactaaaaac
     4561 taattctaat ttttcgcttg agaacttggc atagtttgtc cactggaaaa tatcaaagcc
     4621 tttaaccaaa ggattcctga tttccacagt tctcgtcatc agctctctgg ttgctttagc
     4681 taatacacca taagcatttt ccctactgat gttcatcatc tgagcgtatt ggttataagt
     4741 gaacgatacc gtccgttctt tccttgtagg gttttcaatc gtggggttga gtagtgccac
     4801 acagcataaa attagcttgg tttcatgctc cgttaagtca tagcgactaa tcgctagttc
     4861 atttgctttg aaaacaacta attcagacat acatctcaat tggtctaggt gattttaatc
     4921 actataccaa ttgagatggg ctagtcaatg ataattacat gtccttttcc tttgagttgt
     4981 gggtatctgt aaattctgct agacctttgc tggaaaactt gtaaattctg ctagaccctc
     5041 tgtaaattcc gctagacctt tgtgtgtttt ttttgtttat attcaagtgg ttataattta
     5101 tagaataaag aaagaataaa aaaagataaa aagaatagat cccagccctg tgtataactc
     5161 actactttag tcagttccgc agtattacaa aaggatgtcg caaacgctgt ttgctcctct
     5221 acaaaacaga ccttaaaacc ctaaaggctt aagtagcacc ctcgcaagct cgggcaaatc
     5281 gctgaatatt ccttttgtct ccgaccatca ggcacctgag tcgctgtctt tttcgtgaca
     5341 ttcagttcgc tgcgctcacg gctctggcag tgaatggggg taaatggcac tacaggcgcg
     5401 gcgcgcccag ctgtctaggg cggcggattt gtcctactca ggagagcgtt caccgacaaa
     5461 caacagataa aacgaaaggc ccagtctttc gactgagcct ttcgttttat ttg
//
