# Supplementary material for: Modular engineering of thermoresponsive allosteric proteins
Source: Nat Chem Biol. 2026 Feb 12;22(5):751–8. doi: 10.1038/s41589-026-02151-y (PMC13128441; doi:10.1038/s41589-026-02151-y)
Supplement: Supplementary file 3 — Raw data supplementary figures, GenBank files, structures, T7 gels and western blot images. [file 41589_2026_2151_MOESM3_ESM.zip › Supplementary_Data/genebank_files/pBAD-RFP.gb]

LOCUS       pBAD-RFP                4236 bp ds-DNA     circular     14-JAN-2025
DEFINITION  M113.
ACCESSION   urn.local...cw-h35kuya
VERSION     urn.local...cw-h35kuya
KEYWORDS    .
SOURCE      
  ORGANISM  .
COMMENT     Imported using the Genbank importer. File name:                    
            M113_pJUMP27_pBAD_mRFP_LVA.gb.
FEATURES             Location/Qualifiers
     promoter        73..357
                     /ApEinfo_revcolor="#d59687"
                     /ApEinfo_fwdcolor="#d59687"
                     /note="promoter of the L-arabinose operon of E. coli;
                     thearaC regulatory gene is transcribed in
                     theoppositedirection (Guzman et al., 1995)"
                     /gene="araBAD"
     CDS             join(397..1071,1105..1107)
                     /ApEinfo_revcolor="#84b0dc"
                     /ApEinfo_fwdcolor="#84b0dc"
                     /product="monomeric derivative of DsRed (Campbell et
                     al.,2002)"
                     /translation="MASSEDVIKEFMRFKVRMEGSVNGHEFEIEGEGEGRPYEGTQTA
                     KLKVTKGGPLPFAWDILSPQFQYGSKAYVKHPADIPDYLKLSFPEGFKWERVMNFEDG
                     GVVTVTQDSSLQDGEFIYKVKLRGTNFPSDGPVMQKKTMGWEASTERMYPEDGALKGE
                     IKMRLKLKDGGHYDAEVKTTYMAKKPVQLPGAYKTDIKLDITSHNEDYTIVEQYERAE
                     GRHSTGA*"
                     /label="mRFP1"
     Tag             1072..1104
                     /ApEinfo_revcolor="#d6b295"
                     /ApEinfo_fwdcolor="#d6b295"
                     /modified_by="danielheid"
                     /label="LVA ssrA degratation tag (fast)"
     terminator      1140..1211
                     /ApEinfo_revcolor="#d6b295"
                     /ApEinfo_fwdcolor="#d6b295"
                     /note="transcription terminator T1 from the E. coli rrnB
                     gene"
                     /label="rrnB T1 terminator"
     terminator      1227..1254
                     /ApEinfo_revcolor="#b7e6d7"
                     /ApEinfo_fwdcolor="#b7e6d7"
                     /note="phage T7 early transcription terminator"
                     /label="T7Te terminator"
     terminator      1330..1424
                     /ApEinfo_revcolor="#b4abac"
                     /ApEinfo_fwdcolor="#b4abac"
                     /note="transcription terminator from phage lambda"
                     /label="lambda t0 terminator"
     CDS             1556..2371
                     /ApEinfo_revcolor="#84b0dc"
                     /ApEinfo_fwdcolor="#84b0dc"
                     /note="confers resistance to kanamycin in bacteria or
                     G418(Geneticin(R)) in eukaryotes"
                     /product="aminoglycoside phosphotransferase"
                     /translation="MSHIQRETSCSRPRLNSNMDADLYGYKWARDNVGQSGATIYRLY
                     GKPDAPELFLKHGKGSVANDVTDEMVRLNWLTEFMPLPTIKHFIRTPDDAWLLTTAIP
                     GKTAFQVLEEYPDSGENIVDALAVFLRRLHSIPVCNCPFNSDRVFRLAQAQSRMNNGL
                     VDASDFDDERNGWPVEQVWKEMHKLLPFSPDSVVTHGDFSLDNLIFDEGKLIGCIDVG
                     RVGIADRYQDLAILWNCLGEFSPSLQKRLFQKYGIDNPDMNKLQFHLMLDEFF*"
                     /label="KanR"
     oriT            2538..2646
                     /ApEinfo_revcolor="#d6b295"
                     /ApEinfo_fwdcolor="#d6b295"
                     /note="incP origin of transfer"
     CDS             complement(2657..3607)
                     /ApEinfo_revcolor="#84b0dc"
                     /ApEinfo_fwdcolor="#84b0dc"
                     /gene="rep101"
                     /product="RepA protein needed for replication with the
                     pSC101 origin"
                     /translation="MSELVVFKANELAISRYDLTEHETKLILCCVALLNPTIENPTRK
                     ERTVSFTYNQYAQMMNISRENAYGVLAKATRELMTRTVEIRNPLVKGFDIFQWTNYAK
                     FSSEKLELVFSEEILPYLFQLKKFIKYNLEHVKSFENKYSMRIYEWLLKELTQKKTHK
                     ANIEISLDEFKFMLMLENNYHEFKRLNQWVLKPISKDLNTYSNMKLVVDKRGRPTDTL
                     IFQVELDRQMDLVTELENNQIKMNGDKIPTTITSDSYLHNGLRKTLHDALTAKIQLTS
                     FEAKFLSDMQSKYDLNGSFSWLTQKQRTTLENILAKYGRI*"
                     /label="Rep101"
     rep_origin      3655..3877
                     /ApEinfo_revcolor="#d59687"
                     /ApEinfo_fwdcolor="#d59687"
                     /note="low-copy replication origin that requires theRep101
                     protein"
                     /label="pSC101 ori"
     terminator      4144..4230
                     /ApEinfo_revcolor="#ffef86"
                     /ApEinfo_fwdcolor="#ffef86"
                     /note="transcription terminator T1 from the E. coli rrnB
                     gene"
                     /gene="Escherichia coli rrnB"
                     /label="rrnB T1 terminator"
ORIGIN      
        1 ttaattaagg agttttgcag gtgccttgga acacctgctt ttcgctgaat tcgcggccgc
       61 ttctagacta gaaagaaacc aattgtccat attgcatcag acattgccgt cactgcgtct
      121 tttactggct cttctcgcta accaaaccgg taaccccgct tattaaaagc attctgtaac
      181 aaagcgggac caaagccatg acaaaaacgc gtaacaaaag tgtctataat cacggcagaa
      241 aagtccacat tgattatttg cacggcgtca cactttgcta tgccatagca tttttatcca
      301 taagattagc ggatcctacc tgacgctttt tatcgcaact ctctactgtt tctccatgac
      361 cgaattcaaa agatctttta agaaggagat atacatatgg cgagtagcga agacgttatc
      421 aaagagttca tgcgtttcaa agttcgtatg gaaggttccg ttaacggtca cgagttcgaa
      481 atcgaaggtg aaggtgaagg tcgtccgtac gaaggtaccc agaccgctaa actgaaagtt
      541 accaaaggtg gtccgctgcc gttcgcttgg gacatcctgt ccccgcagtt ccagtacggt
      601 tccaaagctt acgttaaaca cccggctgac atcccggact acctgaaact gtccttcccg
      661 gaaggtttca aatgggaacg tgttatgaac ttcgaagacg gtggtgttgt taccgttacc
      721 caggactcct ccctgcaaga cggtgagttc atctacaaag ttaaactgcg tggtaccaac
      781 ttcccgtccg acggtccggt tatgcagaaa aaaaccatgg gttgggaagc ttccaccgaa
      841 cgtatgtacc cggaagacgg tgctctgaaa ggtgaaatca aaatgcgtct gaaactgaaa
      901 gacggtggtc actacgacgc tgaagttaaa accacctaca tggctaaaaa accggttcag
      961 ctgccgggtg cttacaaaac cgacatcaaa ctggacatca cctcccacaa cgaagactac
     1021 accatcgttg aacagtacga acgtgctgaa ggtcgtcact ccaccggtgc tgctgctaac
     1081 gacgaaaact acgctttagt agcttaagga tccaaactcg agtaaggatc tccaggcatc
     1141 aaataaaacg aaaggctcag tcgaaagact gggcctttcg ttttatctgt tgtttgtcgg
     1201 tgaacgctct ctactagagt cacactggct caccttcggg tgggcctttc tgcgtttata
     1261 cctagggata tattccgctt cctcgctcac ctgcagggag ttgtcttcga agacttcgct
     1321 ctagtcttgg actcctgttg atagatccag taatgacctc agaactccat ctggatttgt
     1381 tcagaacgct cggttgccgc cgggcgtttt ttattggtga gaatccaggg gtccccaata
     1441 attacgattt aaatttgtgt ctcaaaatct ctgatgttac attgcacaag ataaaaatat
     1501 atcatcatga acaataaaac tgtctgctta cataaacagt aatacaaggg gtgttatgag
     1561 ccatattcag cgtgaaacga gctgtagccg tccgcgtctg aacagcaaca tggatgcgga
     1621 tctgtatggc tataaatggg cgcgtgataa cgtgggtcag agcggcgcga ccatttatcg
     1681 tctgtatggc aaaccggatg cgccggaact gtttctgaaa catggcaaag gcagcgtggc
     1741 gaacgatgtg accgatgaaa tggtgcgtct gaactggctg accgaattta tgccgctgcc
     1801 gaccattaaa cattttattc gcaccccgga tgatgcgtgg ctgctgacca ccgcgattcc
     1861 gggcaaaacc gcgtttcagg tgctggaaga atatccggat agcggcgaaa acattgtgga
     1921 tgcgctggcc gtgtttctgc gtcgtctgca tagcattccg gtgtgcaact gcccgtttaa
     1981 cagcgatcgt gtgtttcgtc tggcccaggc gcagagccgt atgaacaacg gcctggtgga
     2041 tgcgagcgat tttgatgatg aacgtaacgg ctggccggtg gaacaggtgt ggaaagaaat
     2101 gcataaactg ctgccgttta gcccggatag cgtggtgacc cacggcgatt ttagcctgga
     2161 taacctgatt ttcgatgaag gcaaactgat tggctgcatt gatgtgggcc gtgtgggcat
     2221 tgcggatcgt tatcaggatc tggccattct gtggaactgc ctgggcgaat ttagcccgag
     2281 cctgcaaaaa cgtctgtttc agaaatatgg cattgataat ccggatatga acaaactgca
     2341 atttcatctg atgctggatg aatttttcta ataattaatt ggaccgcggt ccgcgcgttg
     2401 tccttttccg ctgcataacc ctgcttcggg gtcattatag cgattttttc ggtatatcca
     2461 tcctttttcg cacgatatac aggattttgc caaagggttc gtgtagactt tccttggtgt
     2521 atccaacggc gtcagccggg caggataggt gaagtaggcc cacccgcgag cgggtgttcc
     2581 ttcttcactg tcccttattc gcacctggcg gtgctcaacg ggaatcctgc tctgcgaggc
     2641 tggccgtagg ccggcctcag atccttccgt atttagccag tatgttctct agtgtggttc
     2701 gttgtttttg cgtgagccat gagaacgaac cattgagatc atacttactt tgcatgtcac
     2761 tcaaaaattt tgcctcaaaa ctggtgagct gaatttttgc agttaaagca tcgtgtagtg
     2821 tttttcttag tccgttatgt aggtaggaat ctgatgtaat ggttgttggt attttgtcac
     2881 cattcatttt tatctggttg ttctcaagtt cggttacgag atccatttgt ctatctagtt
     2941 caacttggaa aatcaacgta tcagtcgggc ggcctcgctt atcaaccacc aatttcatat
     3001 tgctgtaagt gtttaaatct ttacttattg gtttcaaaac ccattggtta agccttttaa
     3061 actcatggta gttattttca agcattaaca tgaacttaaa ttcatcaagg ctaatctcta
     3121 tatttgcctt gtgagttttc ttttgtgtta gttcttttaa taaccactca taaatcctca
     3181 tagagtattt gttttcaaaa gacttaacat gttccagatt atattttatg aattttttta
     3241 actggaaaag ataaggcaat atctcttcac taaaaactaa ttctaatttt tcgcttgaga
     3301 acttggcata gtttgtccac tggaaaatat caaagccttt aaccaaagga ttcctgattt
     3361 ccacagttct cgtcatcagc tctctggttg ctttagctaa tacaccataa gcattttccc
     3421 tactgatgtt catcatctga gcgtattggt tataagtgaa cgataccgtc cgttctttcc
     3481 ttgtagggtt ttcaatcgtg gggttgagta gtgccacaca gcataaaatt agcttggttt
     3541 catgctccgt taagtcatag cgactaatcg ctagttcatt tgctttgaaa acaactaatt
     3601 cagacataca tctcaattgg tctaggtgat tttaatcact ataccaattg agatgggcta
     3661 gtcaatgata attacatgtc cttttccttt gagttgtggg tatctgtaaa ttctgctaga
     3721 cctttgctgg aaaacttgta aattctgcta gaccctctgt aaattccgct agacctttgt
     3781 gtgttttttt tgtttatatt caagtggtta taatttatag aataaagaaa gaataaaaaa
     3841 agataaaaag aatagatccc agccctgtgt ataactcact actttagtca gttccgcagt
     3901 attacaaaag gatgtcgcaa acgctgtttg ctcctctaca aaacagacct taaaacccta
     3961 aaggcttaag tagcaccctc gcaagctcgg gcaaatcgct gaatattcct tttgtctccg
     4021 accatcaggc acctgagtcg ctgtcttttt cgtgacattc agttcgctgc gctcacggct
     4081 ctggcagtga atgggggtaa atggcactac aggcgcggcg cgcccagctg tctagggcgg
     4141 cggatttgtc ctactcagga gagcgttcac cgacaaacaa cagataaaac gaaaggccca
     4201 gtctttcgac tgagcctttc gttttatttg atgcct
//
