# Supplementary material for: Modular engineering of thermoresponsive allosteric proteins
Source: Nat Chem Biol. 2026 Feb 12;22(5):751–8. doi: 10.1038/s41589-026-02151-y (PMC13128441; doi:10.1038/s41589-026-02151-y)
Supplement: Supplementary file 3 — Raw data supplementary figures, GenBank files, structures, T7 gels and western blot images. [file 41589_2026_2151_MOESM3_ESM.zip › Supplementary_Data/genebank_files/RFP_inducible.gb]

LOCUS       RFP_inducible           5078 bp ds-DNA     circular     14-JAN-2025
DEFINITION  .
ACCESSION   urn.local...5y-ce93332
VERSION     urn.local...5y-ce93332
KEYWORDS    .
SOURCE      
  ORGANISM  .
COMMENT     Imported using the Genbank importer. File name:                    
            M248_pJUMP27_no_degtag.gb Imported using the Genbank importer. File
            name: 2488_pJUMP27_araC_pBAD_mRFP_LVA.gb.
FEATURES             Location/Qualifiers
     CDS             complement(25..51)
                     /ApEinfo_revcolor="#ffef86"
                     /ApEinfo_fwdcolor="#ffef86"
                     /translation="SGHHHHHH*"
                     /label="6xHis affinity tag"
     CDS             complement(52..927)
                     /ApEinfo_revcolor="#b1ff67"
                     /ApEinfo_fwdcolor="#b1ff67"
                     /translation="MSAEAQNDPLLPGYSFNAHLVAGLTPIEANGYLDFFIDRPLGMK
                     GYALNLTIRGQGVVKNQGREFVCRPGDILLFPPGEIHHYGRHPEAREWYHQWVYFRPR
                     AYWHEWLNWPSIFANTGFFRPDEAHQPHFSDLFGQIINAGQGEGRYSELLAINLLEQL
                     LLRRMEAINESLHPPMDNRVREACQYISDHLADSNFDIASVAQHVCLSPSRLSHLFRQ
                     QLGISVLSWREDQRISQAKLLLSTTRMPIATVGRNVGFDDQLYFSRVFKKCTGASPSE
                     FRAGCEEKVNDVAVKL"
                     /label="AraC"
     promoter        954..1238
                     /ApEinfo_revcolor="#9eafd2"
                     /ApEinfo_fwdcolor="#9eafd2"
                     /note="promoter of the L-arabinose operon of E. coli;
                     thearaC regulatory gene is transcribed in
                     theoppositedirection (Guzman et al., 1995)"
                     /label="araBAD promoter"
     unsure          1253..1269
                     /ApEinfo_revcolor="#9eafd2"
                     /ApEinfo_fwdcolor="#9eafd2"
                     /label="RBS"
     CDS             1278..1955
                     /ApEinfo_revcolor="#84b0dc"
                     /ApEinfo_fwdcolor="#84b0dc"
                     /translation="MASSEDVIKEFMRFKVRMEGSVNGHEFEIEGEGEGRPYEGTQTA
                     KLKVTKGGPLPFAWDILSPQFQYGSKAYVKHPADIPDYLKLSFPEGFKWERVMNFEDG
                     GVVTVTQDSSLQDGEFIYKVKLRGTNFPSDGPVMQKKTMGWEASTERMYPEDGALKGE
                     IKMRLKLKDGGHYDAEVKTTYMAKKPVQLPGAYKTDIKLDITSHNEDYTIVEQYERAE
                     GRHSTGA*"
                     /label="monomeric derivative of DsRed (Campbell et
                     al.,2002)"
     terminator      1988..2059
                     /ApEinfo_revcolor="#faac61"
                     /ApEinfo_fwdcolor="#faac61"
                     /label="transcription terminator T1 from the E. coli rrnB
                     gene"
     terminator      2075..2102
                     /ApEinfo_revcolor="#faac61"
                     /ApEinfo_fwdcolor="#faac61"
                     /label="phage T7 early transcription terminator"
     terminator      2178..2272
                     /ApEinfo_revcolor="#75c6a9"
                     /ApEinfo_fwdcolor="#75c6a9"
                     /label="transcription terminator from phage lambda"
     CDS             2404..3219
                     /ApEinfo_revcolor="#84b0dc"
                     /ApEinfo_fwdcolor="#84b0dc"
                     /note="confers resistance to kanamycin in bacteria or
                     G418(Geneticin(R)) in eukaryotes"
                     /translation="MSHIQRETSCSRPRLNSNMDADLYGYKWARDNVGQSGATIYRLY
                     GKPDAPELFLKHGKGSVANDVTDEMVRLNWLTEFMPLPTIKHFIRTPDDAWLLTTAIP
                     GKTAFQVLEEYPDSGENIVDALAVFLRRLHSIPVCNCPFNSDRVFRLAQAQSRMNNGL
                     VDASDFDDERNGWPVEQVWKEMHKLLPFSPDSVVTHGDFSLDNLIFDEGKLIGCIDVG
                     RVGIADRYQDLAILWNCLGEFSPSLQKRLFQKYGIDNPDMNKLQFHLMLDEFF*"
                     /label="aminoglycoside phosphotransferase"
     oriT            3386..3494
                     /ApEinfo_revcolor="#84b0dc"
                     /ApEinfo_fwdcolor="#84b0dc"
                     /label="incP origin of transfer"
     CDS             complement(3505..4455)
                     /ApEinfo_revcolor="#84b0dc"
                     /ApEinfo_fwdcolor="#84b0dc"
                     /product="RepA protein needed for replication with the
                     pSC101 origin"
                     /translation="MSELVVFKANELAISRYDLTEHETKLILCCVALLNPTIENPTRK
                     ERTVSFTYNQYAQMMNISRENAYGVLAKATRELMTRTVEIRNPLVKGFDIFQWTNYAK
                     FSSEKLELVFSEEILPYLFQLKKFIKYNLEHVKSFENKYSMRIYEWLLKELTQKKTHK
                     ANIEISLDEFKFMLMLENNYHEFKRLNQWVLKPISKDLNTYSNMKLVVDKRGRPTDTL
                     IFQVELDRQMDLVTELENNQIKMNGDKIPTTITSDSYLHNGLRKTLHDALTAKIQLTS
                     FEAKFLSDMQSKYDLNGSFSWLTQKQRTTLENILAKYGRI*"
                     /label="rep101 CDS"
     rep_origin      4503..4725
                     /ApEinfo_revcolor="#85dae9"
                     /ApEinfo_fwdcolor="#85dae9"
                     /label="rep_origin"
     terminator      4992..5078
                     /ApEinfo_revcolor="#d59687"
                     /ApEinfo_fwdcolor="#d59687"
                     /note="transcription terminator T1 from the E. coli rrnB
                     gene"
                     /label="Escherichia coli rrnB terminator"
ORIGIN      
        1 atgcctttaa ttaaggagtt tttattaatg gtgatggtga tggtgaccgc tcagtttcac
       61 cgccacatcg ttcacttttt cttcgcagcc cgcgcgaaat tcgctcgggc tcgcgccggt
      121 gcatttttta aacacgcggc taaaatacag ctgatcatca aagcccacgt tgcggcccac
      181 ggtcgcaatc ggcatgcggg tggtgctcag cagcagtttc gcctggctaa tgcgctgatc
      241 ttcgcgccag ctcagcacgc taatgcccag ctgctggcga aacagatggc tcaggcggct
      301 cgggctcagg cacacatgct gcgccacgct cgcaatatca aagttgctat ccgccagatg
      361 atcgctaata tactggcacg cttcgcgcac gcggttatcc atcggcggat gcaggctttc
      421 gttaatcgct tccatgcggc gcagcagcag ctgttccagc aggttaatcg ccagcagttc
      481 gctatagcgg ccttcgccct ggcccgcgtt aataatctgg ccaaacagat cgctaaaatg
      541 cggctgatgc gcttcatccg ggcgaaaaaa gccggtgttc gcaaaaatgc tcggccagtt
      601 cagccattca tgccaatacg cgcgcgggcg aaaatacacc cactgatgat accattcgcg
      661 cgcttccgga tggcggccat aatgatgaat ttcgcccggc ggaaacagca gaatatcgcc
      721 cgggcggcac acaaattcgc ggccctggtt tttcaccacg ccctggccgc gaatggtcag
      781 gttcagtgca tagcctttca tgcccagcgg gcgatcaata aaaaaatcca gatagccgtt
      841 cgcttcaatc ggggtcaggc ccgccaccag atgcgcgtta aagctatagc ccggcagcag
      901 cggatcgttc tgcgcttccg cggacatact tttcatactc ccgccattca gagaagaaac
      961 caattgtcca tattgcatca gacattgccg tcactgcgtc ttttactggc tcttctcgct
     1021 aaccaaaccg gtaaccccgc ttattaaaag cattctgtaa caaagcggga ccaaagccat
     1081 gacaaaaacg cgtaacaaaa gtgtctataa tcacggcaga aaagtccaca ttgattattt
     1141 gcacggcgtc acactttgct atgccatagc atttttatcc ataagattag cggatcctac
     1201 ctgacgcttt ttatcgcaac tctctactgt ttctccatga ccgaattcaa aagatctttt
     1261 aagaaggaga tatacatatg gcgagtagcg aagacgttat caaagagttc atgcgtttca
     1321 aagttcgtat ggaaggttcc gttaacggtc acgagttcga aatcgaaggt gaaggtgaag
     1381 gtcgtccgta cgaaggtacc cagaccgcta aactgaaagt taccaaaggt ggtccgctgc
     1441 cgttcgcttg ggacatcctg tccccgcagt tccagtacgg ttccaaagct tacgttaaac
     1501 acccggctga catcccggac tacctgaaac tgtccttccc ggaaggtttc aaatgggaac
     1561 gtgttatgaa cttcgaagac ggtggtgttg ttaccgttac ccaggactcc tccctgcaag
     1621 acggtgagtt catctacaaa gttaaactgc gtggtaccaa cttcccgtcc gacggtccgg
     1681 ttatgcagaa aaaaaccatg ggttgggaag cttccaccga acgtatgtac ccggaagacg
     1741 gtgctctgaa aggtgaaatc aaaatgcgtc tgaaactgaa agacggtggt cactacgacg
     1801 ctgaagttaa aaccacctac atggctaaaa aaccggttca gctgccgggt gcttacaaaa
     1861 ccgacatcaa actggacatc acctcccaca acgaagacta caccatcgtt gaacagtacg
     1921 aacgtgctga aggtcgtcac tccaccggtg cttaaggatc caaactcgag taaggatctc
     1981 caggcatcaa ataaaacgaa aggctcagtc gaaagactgg gcctttcgtt ttatctgttg
     2041 tttgtcggtg aacgctctct actagagtca cactggctca ccttcgggtg ggcctttctg
     2101 cgtttatacc tagggatata ttccgcttcc tcgctcacct gcagggagtt gtcttcgaag
     2161 acttcgctct agtcttggac tcctgttgat agatccagta atgacctcag aactccatct
     2221 ggatttgttc agaacgctcg gttgccgccg ggcgtttttt attggtgaga atccaggggt
     2281 ccccaataat tacgatttaa atttgtgtct caaaatctct gatgttacat tgcacaagat
     2341 aaaaatatat catcatgaac aataaaactg tctgcttaca taaacagtaa tacaaggggt
     2401 gttatgagcc atattcagcg tgaaacgagc tgtagccgtc cgcgtctgaa cagcaacatg
     2461 gatgcggatc tgtatggcta taaatgggcg cgtgataacg tgggtcagag cggcgcgacc
     2521 atttatcgtc tgtatggcaa accggatgcg ccggaactgt ttctgaaaca tggcaaaggc
     2581 agcgtggcga acgatgtgac cgatgaaatg gtgcgtctga actggctgac cgaatttatg
     2641 ccgctgccga ccattaaaca ttttattcgc accccggatg atgcgtggct gctgaccacc
     2701 gcgattccgg gcaaaaccgc gtttcaggtg ctggaagaat atccggatag cggcgaaaac
     2761 attgtggatg cgctggccgt gtttctgcgt cgtctgcata gcattccggt gtgcaactgc
     2821 ccgtttaaca gcgatcgtgt gtttcgtctg gcccaggcgc agagccgtat gaacaacggc
     2881 ctggtggatg cgagcgattt tgatgatgaa cgtaacggct ggccggtgga acaggtgtgg
     2941 aaagaaatgc ataaactgct gccgtttagc ccggatagcg tggtgaccca cggcgatttt
     3001 agcctggata acctgatttt cgatgaaggc aaactgattg gctgcattga tgtgggccgt
     3061 gtgggcattg cggatcgtta tcaggatctg gccattctgt ggaactgcct gggcgaattt
     3121 agcccgagcc tgcaaaaacg tctgtttcag aaatatggca ttgataatcc ggatatgaac
     3181 aaactgcaat ttcatctgat gctggatgaa tttttctaat aattaattgg accgcggtcc
     3241 gcgcgttgtc cttttccgct gcataaccct gcttcggggt cattatagcg attttttcgg
     3301 tatatccatc ctttttcgca cgatatacag gattttgcca aagggttcgt gtagactttc
     3361 cttggtgtat ccaacggcgt cagccgggca ggataggtga agtaggccca cccgcgagcg
     3421 ggtgttcctt cttcactgtc ccttattcgc acctggcggt gctcaacggg aatcctgctc
     3481 tgcgaggctg gccgtaggcc ggcctcagat ccttccgtat ttagccagta tgttctctag
     3541 tgtggttcgt tgtttttgcg tgagccatga gaacgaacca ttgagatcat acttactttg
     3601 catgtcactc aaaaattttg cctcaaaact ggtgagctga atttttgcag ttaaagcatc
     3661 gtgtagtgtt tttcttagtc cgttatgtag gtaggaatct gatgtaatgg ttgttggtat
     3721 tttgtcacca ttcattttta tctggttgtt ctcaagttcg gttacgagat ccatttgtct
     3781 atctagttca acttggaaaa tcaacgtatc agtcgggcgg cctcgcttat caaccaccaa
     3841 tttcatattg ctgtaagtgt ttaaatcttt acttattggt ttcaaaaccc attggttaag
     3901 ccttttaaac tcatggtagt tattttcaag cattaacatg aacttaaatt catcaaggct
     3961 aatctctata tttgccttgt gagttttctt ttgtgttagt tcttttaata accactcata
     4021 aatcctcata gagtatttgt tttcaaaaga cttaacatgt tccagattat attttatgaa
     4081 tttttttaac tggaaaagat aaggcaatat ctcttcacta aaaactaatt ctaatttttc
     4141 gcttgagaac ttggcatagt ttgtccactg gaaaatatca aagcctttaa ccaaaggatt
     4201 cctgatttcc acagttctcg tcatcagctc tctggttgct ttagctaata caccataagc
     4261 attttcccta ctgatgttca tcatctgagc gtattggtta taagtgaacg ataccgtccg
     4321 ttctttcctt gtagggtttt caatcgtggg gttgagtagt gccacacagc ataaaattag
     4381 cttggtttca tgctccgtta agtcatagcg actaatcgct agttcatttg ctttgaaaac
     4441 aactaattca gacatacatc tcaattggtc taggtgattt taatcactat accaattgag
     4501 atgggctagt caatgataat tacatgtcct tttcctttga gttgtgggta tctgtaaatt
     4561 ctgctagacc tttgctggaa aacttgtaaa ttctgctaga ccctctgtaa attccgctag
     4621 acctttgtgt gttttttttg tttatattca agtggttata atttatagaa taaagaaaga
     4681 ataaaaaaag ataaaaagaa tagatcccag ccctgtgtat aactcactac tttagtcagt
     4741 tccgcagtat tacaaaagga tgtcgcaaac gctgtttgct cctctacaaa acagacctta
     4801 aaaccctaaa ggcttaagta gcaccctcgc aagctcgggc aaatcgctga atattccttt
     4861 tgtctccgac catcaggcac ctgagtcgct gtctttttcg tgacattcag ttcgctgcgc
     4921 tcacggctct ggcagtgaat gggggtaaat ggcactacag gcgcggcgcg cccagctgtc
     4981 tagggcggcg gatttgtcct actcaggaga gcgttcaccg acaaacaaca gataaaacga
     5041 aaggcccagt ctttcgactg agcctttcgt tttatttg
//
