# Supplementary material for: Modular engineering of thermoresponsive allosteric proteins
Source: Nat Chem Biol. 2026 Feb 12;22(5):751–8. doi: 10.1038/s41589-026-02151-y (PMC13128441; doi:10.1038/s41589-026-02151-y)
Supplement: Supplementary file 3 — Raw data supplementary figures, GenBank files, structures, T7 gels and western blot images. [file 41589_2026_2151_MOESM3_ESM.zip › Supplementary_Data/genebank_files/Tet-sgRNA.gb]

LOCUS       Tet-sgRNA               3226 bp ds-DNA     circular SYN 11-FEB-2025
DEFINITION  #8.
ACCESSION
VERSION     .
KEYWORDS    sgRNA1_Tet-inducible Luciferase reporter.
SOURCE      synthetic DNA construct
  ORGANISM  synthetic DNA construct.
REFERENCE   1  (bases 1 to 3226)
  AUTHORS   .
  TITLE     Direct Submission
  JOURNAL   Exported Wednesday, December 7, 2016 from SnapGene 3.2.1
            http://www.snapgene.com
COMMENT     Source: https://www.addgene.org/64161                              
            2 verification sequences were imported and aligned.
FEATURES             Location/Qualifiers
     rep_origin      complement(135..441)
                     /direction="LEFT"
                     /note="f1_origin"
                     /label="f1_origin"
     misc_feature    complement(459..614)
                     /note="lacZ_a"
                     /label="lacZ_a"
     promoter        626..644
                     /note="T7_promoter"
                     /label="T7_promoter"
     promoter        668..900
                     /note="hU6_promoter"
                     /label="hU6_promoter"
     promoter        complement(1037..1056)
                     /note="T3_promoter"
                     /label="T3_promoter"
     promoter        complement(1126..1155)
                     /note="lac_promoter"
                     /label="lac_promoter"
     CDS             complement(2238..3098)
                     /gene="Ampicillin"
                     /note="Ampicillin"
                     /modified_by="anno"
                     /label="Ampicillin"
     promoter        complement(3140..3168)
                     /note="AmpR_promoter"
                     /label="AmpR_promoter"
ORIGIN      
        1 ctaaattgta agcgttaata ttttgttaaa attcgcgtta aatttttgtt aaatcagctc
       61 attttttaac caataggccg aaatcggcaa aatcccttat aaatcaaaag aatagaccga
      121 gatagggttg agtgttgttc cagtttggaa caagagtcca ctattaaaga acgtggactc
      181 caacgtcaaa gggcgaaaaa ccgtctatca gggcgatggc ccactacgtg aaccatcacc
      241 ctaatcaagt tttttggggt cgaggtgccg taaagcacta aatcggaacc ctaaagggag
      301 cccccgattt agagcttgac ggggaaagcc ggcgaacgtg gcgagaaagg aagggaagaa
      361 agcgaaagga gcgggcgcta gggcgctggc aagtgtagcg gtcacgctgc gcgtaaccac
      421 cacacccgcc gcgcttaatg cgccgctaca gggcgcgtcc cattcgccat tcaggctgcg
      481 caactgttgg gaagggcgat cggtgcgggc ctcttcgcta ttacgccagc tggcgaaagg
      541 gggatgtgct gcaaggcgat taagttgggt aacgccaggg ttttcccagt cacgacgttg
      601 taaaacgacg gccagtgagc gcgcgtaata cgactcacta tagggcgaat tgggtaccga
      661 gggcctattt cccatgattc cttcatattt gcatatacga tacaaggctg ttagagagat
      721 aattggaatt aatttgactg taaacacaaa gatattagta caaaatacgt gacgtagaaa
      781 gtaataattt cttgggtagt ttgcagtttt aaaattatgt tttaaaatgg actatcatat
      841 gcttatcgta acttgaaagt atttcgattt cttggcttta tatatcttgt ggaaaggacg
      901 aaacaccgtc tctatcactg atagggaggt tttagagcta gaaatagcaa gttaaaataa
      961 ggctagtccg ttatcaactt gaaaaagtgg caccgagtcg gtgctttttt tccgcggtgg
     1021 agctccagct tttgttccct ttagtgaggg ttaattgcgc gcttggcgta atcatggtca
     1081 tagctgtttc ctgtgtgaaa ttgttatccg ctcacaattc cacacaacat acgagccgga
     1141 agcataaagt gtaaagcctg gggtgcctaa tgagtgagct aactcacatt aattgcgttg
     1201 cgctcactgc ccgctttcca gtcgggaaac ctgtcgtgcc agctgcatta atgaatcggc
     1261 caacgcgcgg ggagaggcgg tttgcgtatt gggcgctctt ccgcttcctc gctcactgac
     1321 tcgctgcgct cggtcgttcg gctgcggcga gcggtatcag ctcactcaaa ggcggtaata
     1381 cggttatcca cagaatcagg ggataacgca ggaaagaaca tgtgagcaaa aggccagcaa
     1441 aaggccagga accgtaaaaa ggccgcgttg ctggcgtttt tccataggct ccgcccccct
     1501 gacgagcatc acaaaaatcg acgctcaagt cagaggtggc gaaacccgac aggactataa
     1561 agataccagg cgtttccccc tggaagctcc ctcgtgcgct ctcctgttcc gaccctgccg
     1621 cttaccggat acctgtccgc ctttctccct tcgggaagcg tggcgctttc tcatagctca
     1681 cgctgtaggt atctcagttc ggtgtaggtc gttcgctcca agctgggctg tgtgcacgaa
     1741 ccccccgttc agcccgaccg ctgcgcctta tccggtaact atcgtcttga gtccaacccg
     1801 gtaagacacg acttatcgcc actggcagca gccactggta acaggattag cagagcgagg
     1861 tatgtaggcg gtgctacaga gttcttgaag tggtggccta actacggcta cactagaagg
     1921 acagtatttg gtatctgcgc tctgctgaag ccagttacct tcggaaaaag agttggtagc
     1981 tcttgatccg gcaaacaaac caccgctggt agcggtggtt tttttgtttg caagcagcag
     2041 attacgcgca gaaaaaaagg atctcaagaa gatcctttga tcttttctac ggggtctgac
     2101 gctcagtgga acgaaaactc acgttaaggg attttggtca tgagattatc aaaaaggatc
     2161 ttcacctaga tccttttaaa ttaaaaatga agttttaaat caatctaaag tatatatgag
     2221 taaacttggt ctgacagtta ccaatgctta atcagtgagg cacctatctc agcgatctgt
     2281 ctatttcgtt catccatagt tgcctgactc cccgtcgtgt agataactac gatacgggag
     2341 ggcttaccat ctggccccag tgctgcaatg ataccgcgag acccacgctc accggctcca
     2401 gatttatcag caataaacca gccagccgga agggccgagc gcagaagtgg tcctgcaact
     2461 ttatccgcct ccatccagtc tattaattgt tgccgggaag ctagagtaag tagttcgcca
     2521 gttaatagtt tgcgcaacgt tgttgccatt gctacaggca tcgtggtgtc acgctcgtcg
     2581 tttggtatgg cttcattcag ctccggttcc caacgatcaa ggcgagttac atgatccccc
     2641 atgttgtgca aaaaagcggt tagctccttc ggtcctccga tcgttgtcag aagtaagttg
     2701 gccgcagtgt tatcactcat ggttatggca gcactgcata attctcttac tgtcatgcca
     2761 tccgtaagat gcttttctgt gactggtgag tactcaacca agtcattctg agaatagtgt
     2821 atgcggcgac cgagttgctc ttgcccggcg tcaatacggg ataataccgc gccacatagc
     2881 agaactttaa aagtgctcat cattggaaaa cgttcttcgg ggcgaaaact ctcaaggatc
     2941 ttaccgctgt tgagatccag ttcgatgtaa cccactcgtg cacccaactg atcttcagca
     3001 tcttttactt tcaccagcgt ttctgggtga gcaaaaacag gaaggcaaaa tgccgcaaaa
     3061 aagggaataa gggcgacacg gaaatgttga atactcatac tcttcctttt tcaatattat
     3121 tgaagcattt atcagggtta ttgtctcatg agcggataca tatttgaatg tatttagaaa
     3181 aataaacaaa taggggttcc gcgcacattt ccccgaaaag tgccac
//
