# Supplementary material for: Modular engineering of thermoresponsive allosteric proteins
Source: Nat Chem Biol. 2026 Feb 12;22(5):751–8. doi: 10.1038/s41589-026-02151-y (PMC13128441; doi:10.1038/s41589-026-02151-y)
Supplement: Supplementary file 3 — Raw data supplementary figures, GenBank files, structures, T7 gels and western blot images. [file 41589_2026_2151_MOESM3_ESM.zip › Supplementary_Data/genebank_files/H2B-EGFP.gb]

LOCUS       H2B-EGFP                5107 bp ds-DNA     circular SYN 20-OCT-2025
DEFINITION  H2B-GFP.
ACCESSION
VERSION     .
KEYWORDS    H2B-GFP.
SOURCE      synthetic DNA construct
  ORGANISM  synthetic DNA construct.
REFERENCE   1  (bases 1 to 5107)
  AUTHORS   .
  TITLE     Direct Submission
  JOURNAL   Exported Thursday, Jany 5, 2017 from SnapGene 3.2.1
            http://www.snapgene.com
COMMENT     ##Imported_From-START##
            Path     :: /Users/anno/Downloads
            Filename :: M48-H2B-GFP.gb
            ##Imported_From-END##
FEATURES             Location/Qualifiers
     source          1..5107
                     /organism="H2B-GFP"
                     /mol_type="other DNA"
     regulatory      10..562
                     /note="Geneious type: promoter"
                     /note="CMV_immearly_promoter"
                     /standard_name="CMV_immearly_promoter"
     misc_feature    65..352
                     /note="CAG_enhancer"
                     /standard_name="CAG_enhancer"
     regulatory      520..589
                     /note="Geneious type: promoter"
                     /note="CMV_promoter"
                     /standard_name="CMV_promoter"
     CDS             657..1772
                     /codon_start=1
                     /note="ORF frame 3"
                     /translation="MPEPAKSAPAPKKGSKKAVTKAQKKGGKKRKRSRKESYSIYVYK
                     VLKQVHPDTGISSKAMGIMNSFVNDIFERIAGEASRLAHYNKRSTITSREIQTAVRLL
                     LPGELAKHAVSEGTKAITKYTSAKDPPVATMVSKGEELFTGVVPILVELDGDVNGHKF
                     SVSGEGEGDATYGKLTLKFICTTGKLPVPWPTLVTTLTYGVQCFSRYPDHMKQHDFFK
                     SAMPEGYVQERTIFFKDDGNYKTRAEVKFEGDTLVNRIELKGIDFKEDGNILGHKLEY
                     NYNSHNVYIMADKQKNGIKVNFKIRHNIEDGSVQLADHYQQNTPIGDGPVLLPDNHYL
                     STQSALSKDPNEKRDHMVLLEFVTAAGITLGMDELYK"
                     /standard_name="ORF frame 3"
     gene            1056..1769
                     /gene="EGFP"
                     /note="EGFP"
                     /standard_name="EGFP"
     rep_origin      complement(2155..2461)
     regulatory      2540..2568
                     /note="Geneious type: promoter"
                     /note="AmpR_promoter"
                     /standard_name="AmpR_promoter"
     misc_feature    complement(2640..2855)
                     /note="SV40_enhancer"
                     /standard_name="SV40_enhancer"
     regulatory      2652..2920
                     /note="Geneious type: promoter"
                     /note="SV40_promoter"
                     /standard_name="SV40_promoter"
     rep_origin      2819..2896
     gene            3006..3794
                     /gene="NeoR/KanR"
                     /note="NeoR/KanR"
                     /standard_name="NeoR/KanR"
     regulatory      3972..4241
                     /note="Geneious type: terminator"
                     /note="TK_PA_terminator"
                     /standard_name="TK_PA_terminator"
     rep_origin      4389..5008
ORIGIN      
        1 tagttattaa tagtaatcaa ttacggggtc attagttcat agcccatata tggagttccg
       61 cgttacataa cttacggtaa atggcccgcc tggctgaccg cccaacgacc cccgcccatt
      121 gacgtcaata atgacgtatg ttcccatagt aacgccaata gggactttcc attgacgtca
      181 atgggtggag tatttacggt aaactgccca cttggcagta catcaagtgt atcatatgcc
      241 aagtacgccc cctattgacg tcaatgacgg taaatggccc gcctggcatt atgcccagta
      301 catgacctta tgggactttc ctacttggca gtacatctac gtattagtca tcgctattac
      361 catggtgatg cggttttggc agtacatcaa tgggcgtgga tagcggtttg actcacgggg
      421 atttccaagt ctccacccca ttgacgtcaa tgggagtttg ttttggcacc aaaatcaacg
      481 ggactttcca aaatgtcgta acaactccgc cccattgacg caaatgggcg gtaggcgtgt
      541 acggtgggag gtctatataa gcagagctgg tttagtgaac cgtcagatcc gctagcgcta
      601 ccggactcag atctcgagct caagcttcga attctgcagt cgacggtacc gccaccatgc
      661 cagagccagc gaagtctgct cccgccccga aaaagggctc caagaaggcg gtgactaagg
      721 cgcagaagaa aggcggcaag aagcgcaagc gcagccgcaa ggagagctat tccatctatg
      781 tgtacaaggt tctgaagcag gtccaccctg acaccggcat ttcgtccaag gccatgggca
      841 tcatgaattc gtttgtgaac gacattttcg agcgcatcgc aggtgaggct tcccgcctgg
      901 cgcattacaa caagcgctcg accatcacct ccagggagat ccagacggcc gtgcgcctgc
      961 tgctgcctgg ggagttggcc aagcacgccg tgtccgaggg tactaaggcc atcaccaagt
     1021 acaccagcgc taaggatcca ccggtcgcca ccatggtgag caagggcgag gagctgttca
     1081 ccggggtggt gcccatcctg gtcgagctgg acggcgacgt aaacggccac aagttcagcg
     1141 tgtccggcga gggcgagggc gatgccacct acggcaagct gaccctgaag ttcatctgca
     1201 ccaccggcaa gctgcccgtg ccctggccca ccctcgtgac caccctgacc tacggcgtgc
     1261 agtgcttcag ccgctacccc gaccacatga agcagcacga cttcttcaag tccgccatgc
     1321 ccgaaggcta cgtccaggag cgcaccatct tcttcaagga cgacggcaac tacaagaccc
     1381 gcgccgaggt gaagttcgag ggcgacaccc tggtgaaccg catcgagctg aagggcatcg
     1441 acttcaagga ggacggcaac atcctggggc acaagctgga gtacaactac aacagccaca
     1501 acgtctatat catggccgac aagcagaaga acggcatcaa ggtgaacttc aagatccgcc
     1561 acaacatcga ggacggcagc gtgcagctcg ccgaccacta ccagcagaac acccccatcg
     1621 gcgacggccc cgtgctgctg cccgacaacc actacctgag cacccagtcc gccctgagca
     1681 aagaccccaa cgagaagcgc gatcacatgg tcctgctgga gttcgtgacc gccgccggga
     1741 tcactctcgg catggacgag ctgtacaagt aaagcggccg cgactctaga tcataatcag
     1801 ccataccaca tttgtagagg ttttacttgc tttaaaaaac ctcccacacc tccccctgaa
     1861 cctgaaacat aaaatgaatg caattgttgt tgttaacttg tttattgcag cttataatgg
     1921 ttacaaataa agcaatagca tcacaaattt cacaaataaa gcattttttt cactgcattc
     1981 tagttgtggt ttgtccaaac tcatcaatgt atcttaaggc gtaaattgta agcgttaata
     2041 ttttgttaaa attcgcgtta aatttttgtt aaatcagctc attttttaac caataggccg
     2101 aaatcggcaa aatcccttat aaatcaaaag aatagaccga gatagggttg agtgttgttc
     2161 cagtttggaa caagagtcca ctattaaaga acgtggactc caacgtcaaa gggcgaaaaa
     2221 ccgtctatca gggcgatggc ccactacgtg aaccatcacc ctaatcaagt tttttggggt
     2281 cgaggtgccg taaagcacta aatcggaacc ctaaagggag cccccgattt agagcttgac
     2341 ggggaaagcc ggcgaacgtg gcgagaaagg aagggaagaa agcgaaagga gcgggcgcta
     2401 gggcgctggc aagtgtagcg gtcacgctgc gcgtaaccac cacacccgcc gcgcttaatg
     2461 cgccgctaca gggcgcgtca ggtggcactt ttcggggaaa tgtgcgcgga acccctattt
     2521 gtttattttt ctaaatacat tcaaatatgt atccgctcat gagacaataa ccctgataaa
     2581 tgcttcaata atattgaaaa aggaagagtc ctgaggcgga aagaaccagc tgtggaatgt
     2641 gtgtcagtta gggtgtggaa agtccccagg ctccccagca ggcagaagta tgcaaagcat
     2701 gcatctcaat tagtcagcaa ccaggtgtgg aaagtcccca ggctccccag caggcagaag
     2761 tatgcaaagc atgcatctca attagtcagc aaccatagtc ccgcccctaa ctccgcccat
     2821 cccgccccta actccgccca gttccgccca ttctccgccc catggctgac taattttttt
     2881 tatttatgca gaggccgagg ccgcctcggc ctctgagcta ttccagaagt agtgaggagg
     2941 cttttttgga ggcctaggct tttgcaaaga tcgatcaaga gacaggatga ggatcgtttc
     3001 gcatgattga acaagatgga ttgcacgcag gttctccggc cgcttgggtg gagaggctat
     3061 tcggctatga ctgggcacaa cagacaatcg gctgctctga tgccgccgtg ttccggctgt
     3121 cagcgcaggg gcgcccggtt ctttttgtca agaccgacct gtccggtgcc ctgaatgaac
     3181 tgcaagacga ggcagcgcgg ctatcgtggc tggccacgac gggcgttcct tgcgcagctg
     3241 tgctcgacgt tgtcactgaa gcgggaaggg actggctgct attgggcgaa gtgccggggc
     3301 aggatctcct gtcatctcac cttgctcctg ccgagaaagt atccatcatg gctgatgcaa
     3361 tgcggcggct gcatacgctt gatccggcta cctgcccatt cgaccaccaa gcgaaacatc
     3421 gcatcgagcg agcacgtact cggatggaag ccggtcttgt cgatcaggat gatctggacg
     3481 aagagcatca ggggctcgcg ccagccgaac tgttcgccag gctcaaggcg agcatgcccg
     3541 acggcgagga tctcgtcgtg acccatggcg atgcctgctt gccgaatatc atggtggaaa
     3601 atggccgctt ttctggattc atcgactgtg gccggctggg tgtggcggac cgctatcagg
     3661 acatagcgtt ggctacccgt gatattgctg aagagcttgg cggcgaatgg gctgaccgct
     3721 tcctcgtgct ttacggtatc gccgctcccg attcgcagcg catcgccttc tatcgccttc
     3781 ttgacgagtt cttctgagcg ggactctggg gttcgaaatg accgaccaag cgacgcccaa
     3841 cctgccatca cgagatttcg attccaccgc cgccttctat gaaaggttgg gcttcggaat
     3901 cgttttccgg gacgccggct ggatgatcct ccagcgcggg gatctcatgc tggagttctt
     3961 cgcccaccct agggggaggc taactgaaac acggaaggag acaataccgg aaggaacccg
     4021 cgctatgacg gcaataaaaa gacagaataa aacgcacggt gttgggtcgt ttgttcataa
     4081 acgcggggtt cggtcccagg gctggcactc tgtcgatacc ccaccgagac cccattgggg
     4141 ccaatacgcc cgcgtttctt ccttttcccc accccacccc ccaagttcgg gtgaaggccc
     4201 agggctcgca gccaacgtcg gggcggcagg ccctgccata gcctcaggtt actcatatat
     4261 actttagatt gatttaaaac ttcattttta atttaaaagg atctaggtga agatcctttt
     4321 tgataatctc atgaccaaaa tcccttaacg tgagttttcg ttccactgag cgtcagaccc
     4381 cgtagaaaag atcaaaggat cttcttgaga tccttttttt ctgcgcgtaa tctgctgctt
     4441 gcaaacaaaa aaaccaccgc taccagcggt ggtttgtttg ccggatcaag agctaccaac
     4501 tctttttccg aaggtaactg gcttcagcag agcgcagata ccaaatactg tccttctagt
     4561 gtagccgtag ttaggccacc acttcaagaa ctctgtagca ccgcctacat acctcgctct
     4621 gctaatcctg ttaccagtgg ctgctgccag tggcgataag tcgtgtctta ccgggttgga
     4681 ctcaagacga tagttaccgg ataaggcgca gcggtcgggc tgaacggggg gttcgtgcac
     4741 acagcccagc ttggagcgaa cgacctacac cgaactgaga tacctacagc gtgagctatg
     4801 agaaagcgcc acgcttcccg aagggagaaa ggcggacagg tatccggtaa gcggcagggt
     4861 cggaacagga gagcgcacga gggagcttcc agggggaaac gcctggtatc tttatagtcc
     4921 tgtcgggttt cgccacctct gacttgagcg tcgatttttg tgatgctcgt caggggggcg
     4981 gagcctatgg aaaaacgcca gcaacgcggc ctttttacgg ttcctggcct tttgctggcc
     5041 ttttgctcac atgttctttc ctgcgttatc ccctgattct gtggataacc gtattaccgc
     5101 catgcat
//
