# Supplementary material for: Modular engineering of thermoresponsive allosteric proteins
Source: Nat Chem Biol. 2026 Feb 12;22(5):751–8. doi: 10.1038/s41589-026-02151-y (PMC13128441; doi:10.1038/s41589-026-02151-y)
Supplement: Supplementary file 3 — Raw data supplementary figures, GenBank files, structures, T7 gels and western blot images. [file 41589_2026_2151_MOESM3_ESM.zip › Supplementary_Data/genebank_files/NLS-mCherry-AsLOV2.gb]

LOCUS       NLS-mCherry-AsLO        6786 bp    DNA     circular     20-OCT-2025
DEFINITION  .
ACCESSION   urn.local...1n-jspm26t
KEYWORDS    .
SOURCE      
  ORGANISM  .
COMMENT     ##Imported_From-START##
            Path     :: /Volumes/ag-niopek/Niopek_Lab/2_Team/2_Active/Dominik/L
                        ab Resources_BDV/PlasmidDatabase/PlasmidMaps/490_511
            Filename :: pl511_cMyc1A_NLS-mCherry-Lov2_wtJalpha.gb
            ##Imported_From-END##
FEATURES             Location/Qualifiers
     regulatory      236..852
                     /note="Geneious type: promoter"
                     /note="Geneious type: promoter eukaryotic"
                     /standard_name="CMV"
     misc_feature    904..930
                     /standard_name="cMycP1A\NLS"
     CDS             931..1632
                     /standard_name="mCherry"
     CDS             1636..1662
                     /standard_name="GS\linker"
     CDS             1663..2109
                     /standard_name="AsLov2"
     misc_feature    2072..2106
                     /standard_name="wt\Jalpha\helix"
ORIGIN      
        1 gacggatcgg gagatctccc gatcccctat ggtgcactct cagtacaatc tgctctgatg
       61 ccgcatagtt aagccagtat ctgctccctg cttgtgtgtt ggaggtcgct gagtagtgcg
      121 cgagcaaaat ttaagctaca acaaggcaag gcttgaccga caattgcatg aagaatctgc
      181 ttagggttag gcgttttgcg ctgcttcgcg atgtacgggc cagatatacg cgttgacatt
      241 gattattgac tagttattaa tagtaatcaa ttacggggtc attagttcat agcccatata
      301 tggagttccg cgttacataa cttacggtaa atggcccgcc tggctgaccg cccaacgacc
      361 cccgcccatt gacgtcaata atgacgtatg ttcccatagt aacgccaata gggactttcc
      421 attgacgtca atgggtggag tatttacggt aaactgccca cttggcagta catcaagtgt
      481 atcatatgcc aagtacgccc cctattgacg tcaatgacgg taaatggccc gcctggcatt
      541 atgcccagta catgacctta tgggactttc ctacttggca gtacatctac gtattagtca
      601 tcgctattac catggtgatg cggttttggc agtacatcaa tgggcgtgga tagcggtttg
      661 actcacgggg atttccaagt ctccacccca ttgacgtcaa tgggagtttg ttttggcacc
      721 aaaatcaacg ggactttcca aaatgtcgta acaactccgc cccattgacg caaatgggcg
      781 gtaggcgtgt acggtgggag gtctatataa gcagagctct ctggctaact agagaaccca
      841 ctgcttactg gcttatcgaa attaatacga ctcactatag ggagacccaa gctggctagc
      901 atggccgcag caaagcgcgt gaagctggac gtgagcaagg gcgaggagga taacatggcc
      961 atcatcaagg agttcatgcg cttcaaggtg cacatggagg gctccgtgaa cggccacgag
     1021 ttcgagatcg agggcgaggg cgagggccgc ccctacgagg gcacccagac cgccaagctg
     1081 aaggtgacca agggtggccc cctgcccttc gcctgggaca tcctgtcccc tcagttcatg
     1141 tacggctcca aggcctacgt gaagcacccc gccgacatcc ccgactactt gaagctgtcc
     1201 ttccccgagg gcttcaagtg ggagcgcgtg atgaacttcg aggacggcgg cgtggtgacc
     1261 gtgacccagg actcctccct gcaggacggc gagttcatct acaaggtgaa gctgcgcggc
     1321 accaacttcc cctccgacgg ccccgtaatg cagaagaaga ccatgggctg ggaggcctcc
     1381 tccgagcgga tgtaccccga ggacggcgcc ctgaagggcg agatcaagca gaggctgaag
     1441 ctgaaggacg gcggccacta cgacgctgag gtcaagacca cctacaaggc caagaagccc
     1501 gtgcagctgc ccggcgccta caacgtcaac atcaagttgg acatcacctc ccacaacgag
     1561 gactacacca tcgtggaaca gtacgaacgc gccgagggcc gccactccac cggcggcatg
     1621 gacgagctgt acaagggtgg atctggaggt tcaggtggaa gtttggctac tacacttgaa
     1681 cgtattgaga agaactttgt cattactgac ccaagattgc cagataatcc cattatattc
     1741 gcgtccgata gtttcttgca gttgacagaa tatagccgtg aagaaatttt gggaagaaac
     1801 tgcaggtttc tacaaggtcc tgaaactgat cgcgcgacag tgagaaaaat tagagatgcc
     1861 atagataacc aaacagaggt cactgttcag ctgattaatt atacaaagag tggtaaaaag
     1921 ttctggaacc tctttcactt gcagcctatg cgagatcaga agggagatgt ccagtacttt
     1981 attggggttc agttggatgg aactgagcat gtccgagatg ctgccgagag agagggagtc
     2041 atgctgatta agaaaactgc agaaaatatt gatgaggcgg caaaagaact tccagatgct
     2101 aatttgtagc tcgagcggcc gccactgtgc tggatatctg cagaattcca ccacactgga
     2161 ctagtggatc cgagctcggt accaagctta agtttaaacc cgctgatcag cctcgactgt
     2221 gccttctagt tgccagccat ctgttgtttg cccctccccc gtgccttcct tgaccctgga
     2281 aggtgccact cccactgtcc tttcctaata aaatgaggaa attgcatcgc attgtctgag
     2341 taggtgtcat tctattctgg ggggtggggt ggggcaggac agcaaggggg aggattggga
     2401 agacaatagc aggcatgctg gggatgcggt gggctctatg gcttctgagg cggaaagaac
     2461 cagctggggc tctagggggt atccccacgc gccctgtagc ggcgcattaa gcgcggcggg
     2521 tgtggtggtt acgcgcagcg tgaccgctac acttgccagc gccctagcgc ccgctccttt
     2581 cgctttcttc ccttcctttc tcgccacgtt cgccggcttt ccccgtcaag ctctaaatcg
     2641 ggggctccct ttagggttcc gatttagtgc tttacggcac ctcgacccca aaaaacttga
     2701 ttagggtgat ggttcacgta gtgggccatc gccctgatag acggtttttc gccctttgac
     2761 gttggagtcc acgttcttta atagtggact cttgttccaa actggaacaa cactcaaccc
     2821 tatctcggtc tattcttttg atttataagg gattttgccg atttcggcct attggttaaa
     2881 aaatgagctg atttaacaaa aatttaacgc gaattaattc tgtggaatgt gtgtcagtta
     2941 gggtgtggaa agtccccagg ctccccagca ggcagaagta tgcaaagcat gcatctcaat
     3001 tagtcagcaa ccaggtgtgg aaagtcccca ggctccccag caggcagaag tatgcaaagc
     3061 atgcatctca attagtcagc aaccatagtc ccgcccctaa ctccgcccat cccgccccta
     3121 actccgccca gttccgccca ttctccgccc catggctgac taattttttt tatttatgca
     3181 gaggccgagg ccgcctctgc ctctgagcta ttccagaagt agtgaggagg cttttttgga
     3241 ggcctaggct tttgcaaaaa gctcccggga gcttgtatat ccattttcgg atctgatcag
     3301 cacgtgatga aaaagcctga actcaccgcg acgtctgtcg agaagtttct gatcgaaaag
     3361 ttcgacagcg tctccgacct gatgcagctc tcggagggcg aagaatctcg tgctttcagc
     3421 ttcgatgtag gagggcgtgg atatgtcctg cgggtaaata gctgcgccga tggtttctac
     3481 aaagatcgtt atgtttatcg gcactttgca tcggccgcgc tcccgattcc ggaagtgctt
     3541 gacattgggg aattcagcga gagcctgacc tattgcatct cccgccgtgc acagggtgtc
     3601 acgttgcaag acctgcctga aaccgaactg cccgctgttc tgcagccggt cgcggaggcc
     3661 atggatgcga tcgctgcggc cgatcttagc cagacgagcg ggttcggccc attcggaccg
     3721 caaggaatcg gtcaatacac tacatggcgt gatttcatat gcgcgattgc tgatccccat
     3781 gtgtatcact ggcaaactgt gatggacgac accgtcagtg cgtccgtcgc gcaggctctc
     3841 gatgagctga tgctttgggc cgaggactgc cccgaagtcc ggcacctcgt gcacgcggat
     3901 ttcggctcca acaatgtcct gacggacaat ggccgcataa cagcggtcat tgactggagc
     3961 gaggcgatgt tcggggattc ccaatacgag gtcgccaaca tcttcttctg gaggccgtgg
     4021 ttggcttgta tggagcagca gacgcgctac ttcgagcgga ggcatccgga gcttgcagga
     4081 tcgccgcggc tccgggcgta tatgctccgc attggtcttg accaactcta tcagagcttg
     4141 gttgacggca atttcgatga tgcagcttgg gcgcagggtc gatgcgacgc aatcgtccga
     4201 tccggagccg ggactgtcgg gcgtacacaa atcgcccgca gaagcgcggc cgtctggacc
     4261 gatggctgtg tagaagtact cgccgatagt ggaaaccgac gccccagcac tcgtccgagg
     4321 gcaaaggaat agcacgtgct acgagatttc gattccaccg ccgccttcta tgaaaggttg
     4381 ggcttcggaa tcgttttccg ggacgccggc tggatgatcc tccagcgcgg ggatctcatg
     4441 ctggagttct tcgcccaccc caacttgttt attgcagctt ataatggtta caaataaagc
     4501 aatagcatca caaatttcac aaataaagca tttttttcac tgcattctag ttgtggtttg
     4561 tccaaactca tcaatgtatc ttatcatgtc tgtataccgt cgacctctag ctagagcttg
     4621 gcgtaatcat ggtcatagct gtttcctgtg tgaaattgtt atccgctcac aattccacac
     4681 aacatacgag ccggaagcat aaagtgtaaa gcctggggtg cctaatgagt gagctaactc
     4741 acattaattg cgttgcgctc actgcccgct ttccagtcgg gaaacctgtc gtgccagctg
     4801 cattaatgaa tcggccaacg cgcggggaga ggcggtttgc gtattgggcg ctcttccgct
     4861 tcctcgctca ctgactcgct gcgctcggtc gttcggctgc ggcgagcggt atcagctcac
     4921 tcaaaggcgg taatacggtt atccacagaa tcaggggata acgcaggaaa gaacatgtga
     4981 gcaaaaggcc agcaaaaggc caggaaccgt aaaaaggccg cgttgctggc gtttttccat
     5041 aggctccgcc cccctgacga gcatcacaaa aatcgacgct caagtcagag gtggcgaaac
     5101 ccgacaggac tataaagata ccaggcgttt ccccctggaa gctccctcgt gcgctctcct
     5161 gttccgaccc tgccgcttac cggatacctg tccgcctttc tcccttcggg aagcgtggcg
     5221 ctttctcata gctcacgctg taggtatctc agttcggtgt aggtcgttcg ctccaagctg
     5281 ggctgtgtgc acgaaccccc cgttcagccc gaccgctgcg ccttatccgg taactatcgt
     5341 cttgagtcca acccggtaag acacgactta tcgccactgg cagcagccac tggtaacagg
     5401 attagcagag cgaggtatgt aggcggtgct acagagttct tgaagtggtg gcctaactac
     5461 ggctacacta gaagaacagt atttggtatc tgcgctctgc tgaagccagt taccttcgga
     5521 aaaagagttg gtagctcttg atccggcaaa caaaccaccg ctggtagcgg tttttttgtt
     5581 tgcaagcagc agattacgcg cagaaaaaaa ggatctcaag aagatccttt gatcttttct
     5641 acggggtctg acgctcagtg gaacgaaaac tcacgttaag ggattttggt catgagatta
     5701 tcaaaaagga tcttcaccta gatcctttta aattaaaaat gaagttttaa atcaatctaa
     5761 agtatatatg agtaaacttg gtctgacagt taccaatgct taatcagtga ggcacctatc
     5821 tcagcgatct gtctatttcg ttcatccata gttgcctgac tccccgtcgt gtagataact
     5881 acgatacggg agggcttacc atctggcccc agtgctgcaa tgataccgcg agacccacgc
     5941 tcaccggctc cagatttatc agcaataaac cagccagccg gaagggccga gcgcagaagt
     6001 ggtcctgcaa ctttatccgc ctccatccag tctattaatt gttgccggga agctagagta
     6061 agtagttcgc cagttaatag tttgcgcaac gttgttgcca ttgctacagg catcgtggtg
     6121 tcacgctcgt cgtttggtat ggcttcattc agctccggtt cccaacgatc aaggcgagtt
     6181 acatgatccc ccatgttgtg caaaaaagcg gttagctcct tcggtcctcc gatcgttgtc
     6241 agaagtaagt tggccgcagt gttatcactc atggttatgg cagcactgca taattctctt
     6301 actgtcatgc catccgtaag atgcttttct gtgactggtg agtactcaac caagtcattc
     6361 tgagaatagt gtatgcggcg accgagttgc tcttgcccgg cgtcaatacg ggataatacc
     6421 gcgccacata gcagaacttt aaaagtgctc atcattggaa aacgttcttc ggggcgaaaa
     6481 ctctcaagga tcttaccgct gttgagatcc agttcgatgt aacccactcg tgcacccaac
     6541 tgatcttcag catcttttac tttcaccagc gtttctgggt gagcaaaaac aggaaggcaa
     6601 aatgccgcaa aaaagggaat aagggcgaca cggaaatgtt gaatactcat actcttcctt
     6661 tttcaatatt attgaagcat ttatcagggt tattgtctca tgagcggata catatttgaa
     6721 tgtatttaga aaaataaaca aataggggtt ccgcgcacat ttccccgaaa agtgccacct
     6781 gacgtc
//
