# Supplementary material for: Modular engineering of thermoresponsive allosteric proteins
Source: Nat Chem Biol. 2026 Feb 12;22(5):751–8. doi: 10.1038/s41589-026-02151-y (PMC13128441; doi:10.1038/s41589-026-02151-y)
Supplement: Supplementary file 3 — Raw data supplementary figures, GenBank files, structures, T7 gels and western blot images. [file 41589_2026_2151_MOESM3_ESM.zip › Supplementary_Data/genebank_files/CAT_K136_GP_LOV_C450A_D432V_GSGSG_RFP.gb]

LOCUS       CAT_K136_GP_LOV_C450A_D432V_GSGSG_RFP        4241 bp    DNA     circular UNA 20-OCT-2025
DEFINITION  Ligation of 2 sequences.
ACCESSION   urn.local...3q-jsqbjm7
VERSION     urn.local...3q-jsqbjm7
KEYWORDS    .
SOURCE      
  ORGANISM  .
FEATURES             Location/Qualifiers
     CDS             19..24
                     /translation="GP"
                     /standard_name="CDS"
     CDS             25..447
                     /translation="LATTLERIEKNFVITDPRLPDNPIIFASVSFLQLTEYSREEILG
                     RNARFLQGPETDRATVRKIRDAIDNQTEVTVQLINYTKSGKKFWNLFHLQPMRDQKGD
                     VQYFIGVQLDGTEHVRDAAEREGVMLIKKTAENIDEAAK"
                     /standard_name="LOV2_ecoli"
     CDS             448..453
                     /translation="PG"
                     /standard_name="CDS"
     CDS             457..>718
                     /translation="FIENMFFVSANPWVSFTSFDLNVANMDNFFAPVFTMGKYYTQGD
                     KVLMPLAIQVHHAVCDGFHVGRMLNELQQYCDEWQGGA*"
                     /standard_name="CMR_LOV"
     CDS             <718..1389
                     /codon_start=1
                     /product="monomeric derivative of DsRed (Campbell et
                     al.,2002)"
                     /translation="MASSEDVIKEFMRFKVRMEGSVNGHEFEIEGEGEGRPYEGTQTA
                     KLKVTKGGPLPFAWDILSPQFQYGSKAYVKHPADIPDYLKLSFPEGFKWERVMNFEDG
                     GVVTVTQDSSLQDGEFIYKVKLRGTNFPSDGPVMQKKTMGWEASTERMYPEDGALKGE
                     IKMRLKLKDGGHYDAEVKTTYMAKKPVQLPGAYKTDIKLDITSHNEDYTIVEQYERAE
                     GRHSTGA*"
                     /standard_name="mRFP1"
     regulatory      1413..1507
                     /note="Geneious type: terminator"
                     /note="transcription terminator from phage lambda"
                     /standard_name="terminator"
     regulatory      complement(1413..1507)
                     /note="Geneious type: terminator"
                     /note="transcription terminator from phage lambda"
                     /standard_name="terminator"
     regulatory      complement(1527..1554)
                     /note="Geneious type: terminator"
                     /note="transcription terminator T2 from the E. coli
                     rrnBgene"
                     /standard_name="terminator"
     regulatory      complement(1646..1732)
                     /note="Geneious type: terminator"
                     /note="transcription terminator T1 from the E. coli
                     rrnBgene"
                     /standard_name="Escherichia coli rrnB regulatory"
     regulatory      1985..2013
                     /note="Geneious type: promoter"
                     /note="AmpR_promoter"
                     /standard_name="AmpR_promoter"
     gene            2055..2915
                     /note="Ampicillin"
                     /standard_name="Ampicillin gene"
     rep_origin      3070..3689
     rep_origin      complement(3731..3735)
     regulatory      3749..3851
                     /note="Geneious type: promoter"
                     /note="promoter of the E. coli cat gene
                     encodingchloramphenicol acetyltransferase"
                     /standard_name="promoter"
     CDS             3852..18
                     /translation="MEKKITGYTTVDISQWHRKEHFEAFQSVAQCTYNQTVQLDITAF
                     LKTVKKNKHKFYPAFIHILARLMNAHPEFRMAMKDGELVIWDSVHPCYTVFHEQTETF
                     SSLLSEYHDDFRQFLHIYSQDVACYGENLAYFPK"
                     /standard_name="CMR_LOV"
ORIGIN      
        1 ctggcctatt tccctaaagg tccgttagcc acaacgctgg aacgcattga aaagaatttc
       61 gtaatcacag acccgcgcct tcccgacaat ccaattattt ttgcgtccgt gagcttcctg
      121 caattaaccg aatacagccg cgaagaaatt ctgggtcgta atgcacgctt ccttcagggg
      181 ccagagactg accgtgctac ggtacgcaaa atccgcgacg caatcgacaa tcaaacggaa
      241 gtcacggttc agttgattaa ctatacgaag agcggaaaaa aattctggaa tttatttcac
      301 ttgcagccta tgcgtgacca gaagggcgat gtccagtatt tcattggcgt tcagcttgat
      361 ggtaccgagc atgttcgcga tgctgcggag cgtgaaggtg taatgttaat taaaaagact
      421 gctgaaaaca ttgatgaggc ggccaaaccg ggcgggttta ttgagaatat gtttttcgtt
      481 tcagccaatc cctgggtgag tttcaccagt tttgatttaa acgtggccaa tatggacaac
      541 ttcttcgccc ccgttttcac catgggcaaa tattatacgc aaggcgacaa ggtgctgatg
      601 ccgctggcga ttcaggttca tcatgccgtt tgtgatggct tccatgtcgg cagaatgctt
      661 aatgaattac aacagtactg cgatgagtgg cagggcgggg cgggtagcgg ctctggcgcg
      721 agtagcgaag acgttatcaa agagttcatg cgtttcaaag ttcgtatgga aggttccgtt
      781 aacggtcacg agttcgaaat cgaaggtgaa ggtgaaggtc gtccgtacga aggtacccag
      841 accgctaaac tgaaagttac caaaggtggt ccgctgccgt tcgcttggga catcctgtcc
      901 ccgcagttcc agtacggttc caaagcttac gttaaacacc cggctgacat cccggactac
      961 ctgaaactgt ccttcccgga aggtttcaaa tgggaacgtg ttatgaactt cgaagacggt
     1021 ggtgttgtta ccgttaccca ggactcctcc ctgcaagacg gtgagttcat ctacaaagtt
     1081 aaactgcgtg gtaccaactt cccgtccgac ggtccggtta tgcagaaaaa aaccatgggt
     1141 tgggaagctt ccaccgaacg tatgtacccg gaagacggtg ctctgaaagg tgaaatcaaa
     1201 atgcgtctga aactgaaaga cggtggtcac tacgacgctg aagttaaaac cacctacatg
     1261 gctaaaaaac cggttcagct gccgggtgct tacaaaaccg acatcaaact ggacatcacc
     1321 tcccacaacg aagactacac catcgttgaa cagtacgaac gtgctgaagg tcgtcactcc
     1381 accggtgctt aatttgatat cgagctcgct tggactcctg ttgatagatc cagtaatgac
     1441 ctcagaactc catctggatt tgttcagaac gctcggttgc cgccgggcgt tttttattgg
     1501 tgagaatata tagttcctcc tttcagaaaa ggccatccgt caggatggcc ttctgcttaa
     1561 tttgatgcct ggcagtttat ggcgggcgtc ctgcccgcca ccctccgggc cgttgcttcg
     1621 caacgttcaa atccgctccc ggcggatttg tcctactcag gagagcgttc accgacaaac
     1681 aacagataaa acgaaaggcc cagtctttcg actgagcctt tcgttttatt tgatgcctgg
     1741 cagttcccta ctctcgcatg gggatacccc acactaccat cggcgctacg gcgtttcact
     1801 tctgagttcg gcatggggtc aggtgggacc accgcgctac tgccgccagg caaattctgt
     1861 tttatcagac cgcttctgcg ttctgattta atctgtatca ggctgaaaaa tcgtcgacga
     1921 cgtcaggtgg cacttttcgg ggaaatgtgc gcggaacccc tatttgttta tttttctaaa
     1981 tacattcaaa tatgtatccg ctcatgagac aataaccctg ataaatgctt caataatatt
     2041 gaaaaaggaa gagtatgagt attcaacatt tccgtgtcgc ccttattccc ttttttgcgg
     2101 cattttgcct tcctgttttt gctcacccag aaacgctggt gaaagtaaaa gatgctgaag
     2161 atcagttggg tgcacgagtg ggttacatcg aactggatct caacagcggt aagatccttg
     2221 agagttttcg ccccgaagaa cgttttccaa tgatgagcac ttttaaagtt ctgctatgtg
     2281 gcgcggtatt atcccgtatt gacgccgggc aagagcaact cggtcgccgc atacactatt
     2341 ctcagaatga cttggttgag tactcaccag tcacagaaaa gcatcttacg gatggcatga
     2401 cagtaagaga attatgcagt gctgccataa ccatgagtga taacactgcg gccaacttac
     2461 ttctgacaac gatcggagga ccgaaggagc taaccgcttt tttgcacaac atgggggatc
     2521 atgtaactcg ccttgatcgt tgggaaccgg agctgaatga agccatacca aacgacgagc
     2581 gtgacaccac gatgcctgta gcaatggcaa caacgttgcg caaactatta actggcgaac
     2641 tacttactct agcttcccgg caacaattaa tagactggat ggaggcggat aaagttgcag
     2701 gaccacttct gcgctcggcc cttccggctg gctggtttat tgctgataaa tctggagccg
     2761 gtgagcgtgg gtctcgcggt atcattgcag cactggggcc agatggtaag ccctcccgta
     2821 tcgtagttat ctacacgacg gggagtcagg caactatgga tgaacgaaat agacagatcg
     2881 ctgagatagg tgcctcactg attaagcatt ggtaactgtc agaccaagtt tactcatata
     2941 tactttagat tgatttaaaa cttcattttt aatttaaaag gatctaggtg aagatccttt
     3001 ttgataatct catgaccaaa atcccttaac gtgagttttc gttccactga gcgtcagacc
     3061 ccgtagaaaa gatcaaagga tcttcttgag atcctttttt tctgcgcgta atctgctgct
     3121 tgcaaacaaa aaaaccaccg ctaccagcgg tggtttgttt gccggatcaa gagctaccaa
     3181 ctctttttcc gaaggtaact ggcttcagca gagcgcagat accaaatact gtccttctag
     3241 tgtagccgta gttaggccac cacttcaaga actctgtagc accgcctaca tacctcgctc
     3301 tgctaatcct gttaccagtg gctgctgcca gtggcgataa gtcgtgtctt accgggttgg
     3361 actcaagacg atagttaccg gataaggcgc agcggtcggg ctgaacgggg ggttcgtgca
     3421 cacagcccag cttggagcga acgacctaca ccgaactgag atacctacag cgtgagctat
     3481 gagaaagcgc cacgcttccc gaagggagaa aggcggacag gtatccggta agcggcaggg
     3541 tcggaacagg agagcgcacg agggagcttc cagggggaaa cgcctggtat ctttatagtc
     3601 ctgtcgggtt tcgccacctc tgacttgagc gtcgattttt gtgatgctcg tcaggggggc
     3661 ggagcctatg gaaaaacgcc agcaacgcgg cctttttacg gttcctggcc ttttgctggc
     3721 cttttgctca catgaacaat aaaactgttg atcggcacgt aagaggttcc aactttcacc
     3781 ataatgaaat aagatcacta ccgggcgtat ttttttagtt atcgagattt tcaggagcta
     3841 aggaagctaa aatggagaaa aaaatcactg gatataccac cgttgatata tcccaatggc
     3901 atcgtaaaga acattttgag gcatttcagt cagttgctca atgtacctat aaccagaccg
     3961 ttcagctgga tattacggcc tttttaaaga ccgtaaagaa aaataagcac aagttttatc
     4021 cggcctttat tcacattctt gcccgcctga tgaatgctca tccggaattt cgtatggcaa
     4081 tgaaagacgg tgagctggtg atatgggata gtgttcaccc ttgttacacc gttttccatg
     4141 agcaaactga aacgttttca tcgctcttga gtgaatacca cgacgatttc cggcagtttc
     4201 tacacatata ttcgcaagat gtggcgtgtt acggtgaaaa c
//
