# Supplementary material for: Modular engineering of thermoresponsive allosteric proteins
Source: Nat Chem Biol. 2026 Feb 12;22(5):751–8. doi: 10.1038/s41589-026-02151-y (PMC13128441; doi:10.1038/s41589-026-02151-y)
Supplement: Supplementary file 3 — Raw data supplementary figures, GenBank files, structures, T7 gels and western blot images. [file 41589_2026_2151_MOESM3_ESM.zip › Supplementary_Data/genebank_files/AraC_S170_LOV_G528A_N538E.gb]

LOCUS       AraC_S170_LOV_G528A_N538E        4961 bp    DNA     circular UNA 20-OCT-2025
DEFINITION  Concatenation of 2 sequences (Circularized) (Circularized).
ACCESSION   urn.local...3k-jsqbjm7
VERSION     urn.local...3k-jsqbjm7
KEYWORDS    .
SOURCE      
  ORGANISM  .
FEATURES             Location/Qualifiers
     CDS             complement(379..1461)
                     /codon_start=1
                     /gene="lacI"
                     /product="lac repressor"
                     /note="The lac repressor binds to the lac operator to 
                     inhibit transcription in E. coli. This inhibition can be
                     relieved by adding lactose or
                     isopropyl-beta-D-thiogalactopyranoside (IPTG)."
                     /translation="MKPVTLYDVAEYAGVSYQTVSRVVNQASHVSAKTREKVEAAMAE
                     LNYIPNRVAQQLAGKQSLLIGVATSSLALHAPSQIVAAIKSRADQLGASVVVSMVERS
                     GVEACKAAVHNLLAQRVSGLIINYPLDDQDAIAVEAACTNVPALFLDVSDQTPINSII
                     FSHEDGTRLGVEHLVALGHQQIALLAGPLSSVSARLRLAGWHKYLTRNQIQPIAEREG
                     DWSAMSGFQQTMQMLNEGIVPTAMLVANDQMALGAMRAITESGLRVGADISVVGYDDT
                     EDSSCYIPPLTTIKQDFRLLGQTSVDRLLQLSQGQAVKGNQLLPVSLVKRKTTLAPNT
                     QTASPRALADSLMQLARQVSRLESGQ"
                     /standard_name="lacI"
     regulatory      complement(1462..1539)
                     /note="Geneious type: promoter"
                     /gene="lacI"
                     /standard_name="lacI promoter"
     regulatory      1584..1613
                     /note="Geneious type: promoter"
                     /note="strong E. coli promoter; hybrid between the trp
                     andlac UV5 promoters"
                     /standard_name="trc promoter"
     protein_bind    1621..1637
                     /bound_moiety="lac repressor encoded by lacI"
                     /note="The lac repressor binds to the lac operator to 
                     inhibit transcription in E. coli. This inhibition can be
                     relieved by adding lactose or
                     isopropyl-beta-D-thiogalactopyranoside (IPTG)."
                     /standard_name="lac operator"
     misc_feature    1659..1664
                     /note="Geneious type: motif"
                     /standard_name="transcription_start"
     CDS             1665..2969
                     /standard_name="AraC"
     misc_feature    2172..2177
                     /note="Geneious type: motif"
                     /standard_name="linker"
     CDS             2178..2600
                     /standard_name="LOV2_ecoli"
     misc_feature    2601..2606
                     /note="Geneious type: motif"
                     /standard_name="linker"
     CDS             2970..2993
                     /codon_start=1
                     /product="6xHis affinity tag"
                     /translation="HHHHHH"
                     /standard_name="6xHis"
     regulatory      3181..3267
                     /note="Geneious type: terminator"
                     /gene="Escherichia coli rrnB"
                     /note="transcription terminator T1 from the E. coli rrnB 
                     gene"
                     /standard_name="rrnB T1 terminator"
     regulatory      3359..3386
                     /note="Geneious type: terminator"
                     /note="transcription terminator T2 from the E. coli rrnB 
                     gene"
                     /standard_name="rrnB T2 terminator"
     regulatory      3406..3500
                     /note="Geneious type: terminator"
                     /note="transcription terminator from phage lambda"
                     /standard_name="lambda t0 terminator"
     regulatory      complement(3406..3500)
                     /note="Geneious type: terminator"
                     /note="transcription terminator from phage lambda"
                     /standard_name="lambda t0 terminator"
     gene            complement(3521..4180)
                     /gene="CAT/CamR"
                     /standard_name="CAT/CamR"
     gene            complement(<3744..>3749)
                     /gene="CAT/CamR"
                     /standard_name="CAT/CamR"
     regulatory      complement(4181..4283)
                     /note="Geneious type: promoter"
                     /note="promoter of the E. coli cat gene encoding 
                     chloramphenicol acetyltransferase"
                     /standard_name="cat promoter"
ORIGIN      
        1 aacgccagca acgcggcctt tttacggttc ctggcctttt gctggccttt tgctcacatg
       61 ttctttcctg cgttatcccc tgattctgtg gataaccgta ttaccgcctt tgagtgagct
      121 gataccgctc gccgcagccg aacgaccgag cgcagcgagt cagtgagcga ggaagcggaa
      181 gagcgccacg gtgattcatt ctgctaacca gtaaggcaac cccgccagcc tagccgggtc
      241 ctcaacgaca ggagcacgat catgctagtc atgccccgcg cccaccggaa ggagctgact
      301 gggttgaagg ctctcaaggg catcggtcga gatcccggtg cctaatgagt gagctaactt
      361 acattaattg cgttgcgctc actgcccgct ttccagtcgg gaaacctgtc gtgccagctg
      421 cattaatgaa tcggccaacg cgcggggaga ggcggtttgc gtattgggcg ccagggtggt
      481 ttttcttttc accagtgaca cgggcaacag ctgattgccc ttcaccgcct ggccctgaga
      541 gagttgcagc aagcggtcca cgctggtttg ccccagcagg cgaaaatcct gtttgatggt
      601 ggttaacggc gggatataac atgagctgtc ttcggtatcg tcgtatccca ctaccgagat
      661 atccgcacca acgcgcagcc cggactcggt aatggcgcgc attgcgccca gcgccatctg
      721 atcgttggca accagcatcg cagtgggaac gataccctca ttcagcattt gcatggtttg
      781 ttgaaaaccg gacatggcac tccagtcgcc ttcccgttcc gctatcggct gaatttgatt
      841 gcgagtgaga tatttatgcc agccagccag acgcagacgc gccgagacag aacttaatgg
      901 gcccgctaac agcgcgattt gctggtgacc caatgcgacc agatgctcca cgcccagtcg
      961 cgtaccgtct tcatgggaga aaataatact gttgatgggt gtctggtcag agacatcaag
     1021 aaataacgcc ggaacattag tgcaggcagc ttccacagca atggcatcct ggtcatccag
     1081 cggatagtta atgatcagcc cactgacgcg ttgcgcgaga agattgtgca ccgccgcttt
     1141 acaggcttcg acgccgcttc gttctaccat cgacaccacc acgctggcac ccagttgatc
     1201 ggcgcgagat ttaatcgccg cgacaatttg cgacggcgcg tgcagggcca gactggaggt
     1261 ggcaacgcca atcagcaacg actgtttgcc cgccagttgt tgtgccacgc ggttgggaat
     1321 gtaattcagc tccgccatcg ccgcttccac tttttcccgc gttttcgcag aaacgtggct
     1381 ggcctggttc accacgcggg aaacggtctg ataagagaca ccggcatact ctgcgacatc
     1441 gtataacgtt actggtttca cattcaccac cctgaattga ctctcttccg ggcgctatca
     1501 tgccataccg cgaaaggttt tgcgccattc gatggtgtcc gggatctcga cgctctccct
     1561 tatgcgactc cgatcccgca aatttgacaa ttaatcatcc ggctcgtata atgtgtggaa
     1621 ttgtgagcgg ataacaattt cacacaagga gatataccat gtccgcggaa gcgcagaacg
     1681 atccgctgct gccgggctat agctttaacg cgcatctggt ggcgggcctg accccgattg
     1741 aagcgaacgg ctatctggat ttttttattg atcgcccgct gggcatgaaa ggctatattc
     1801 tgaacctgac cattcgcggc cagggcgtgg tgaaaaacca gggccgcgaa tttgtgtgcc
     1861 gcccgggcga tattctgctg tttccgccgg gcgaaattca tcattatggc cgccatccgg
     1921 aagcgcgcga atggtatcat cagtgggtgt attttcgccc gcgcgcgtat tggcatgaat
     1981 ggctgaactg gccgagcatt tttgcgaaca ccggcttttt tcgcccggat gaagcgcatc
     2041 agccgcattt tagcgatctg tttggccaga ttattaacgc gggccagggc gaaggccgct
     2101 atagcgaact gctggcgatt aacctgctgg aacagctgct gctgcgccgc atggaagcga
     2161 ttaacgaaag cagcggttta gccacaacgc tggaacgcat tgaaaagaat ttcgtaatca
     2221 cagacccgcg ccttcccgac aatccaatta tttttgcgtc cgatagcttc ctgcaattaa
     2281 ccgaatacag ccgcgaagaa attctgggtc gtaattgtcg cttccttcag gggccagaga
     2341 ctgaccgtgc tacggtacgc aaaatccgcg acgcaatcga caatcaaacg gaagtcacgg
     2401 ttcagttgat taactatacg aagagcggaa aaaaattctg gaatttattt cacttgcagc
     2461 ctatgcgtga ccagaagggc gatgtccagt atttcattgg cgttcagctt gatggtaccg
     2521 agcatgttcg cgatgctgcg gagcgtgaag cggtaatgtt aattaaaaag actgctgaag
     2581 aaattgatga ggcggccaaa gggagcctgc atccgccgat ggataaccgc gtgcgcgaag
     2641 cgtgccagta tattagcgat catctggcgg atagcaactt tgatattgcg agcgtggcgc
     2701 agcatgtgtg cctgagcccg agccgcctga gccatctgtt tcgccagcag ctgggcatta
     2761 gcgtgctgag ctggcgcgaa gatcagcgca ttagccaggc gaaactgctg ctgagcacca
     2821 cccgcatgcc gattgcgacc gtgggccgca acgtgggctt tgatgatcag ctgtatttta
     2881 gccgcgtgtt taaaaaatgc accggcgcga gcccgagcga atttcgcgcg ggctgcgaag
     2941 aaaaagtgaa cgatgtggcg gtgaaactga gcggtcacca tcaccatcac cattaagaga
     3001 agattttcag cctgatacag attaaatcag aacgcagaag cggtctgata aaacagaatt
     3061 tgcctggcgg cagtagcgcg gtggtcccac ctgaccccat gccgaactca gaagtgaaac
     3121 gccgtagcgc cgatggtagt gtggggtatc cccatgcgag agtagggaac tgccaggcat
     3181 caaataaaac gaaaggctca gtcgaaagac tgggcctttc gttttatctg ttgtttgtcg
     3241 gtgaacgctc tcctgagtag gacaaatccg ccgggagcgg atttgaacgt tgcgaagcaa
     3301 cggcccggag ggtggcgggc aggacgcccg ccataaactg ccaggcatca aattaagcag
     3361 aaggccatcc tgacggatgg ccttttctga aaggaggaac tatatattct caccaataaa
     3421 aaacgcccgg cggcaaccga gcgttctgaa caaatccaga tggagttctg aggtcattac
     3481 tggatctatc aacaggagtc caagcgagct cgatatcaaa ttacgccccg ccctgccact
     3541 catcgcagta ctgttgtaat tcattaagca ttctgccgac atggaagcca tcacaaacgg
     3601 catgatgaac ctgaatcgcc agcggcatca gcaccttgtc gccttgcgta taatatttgc
     3661 ccatggtgaa aacgggggcg aagaagttgt ccatattggc cacgtttaaa tcaaaactgg
     3721 tgaaactcac ccagggattg gctgaaacga aaaacatatt ctcaataaac cctttaggga
     3781 aataggccag gttttcaccg taacacgcca catcttgcga atatatgtgt agaaactgcc
     3841 ggaaatcgtc gtggtattca ctccagagcg atgaaaacgt ttcagtttgc tcatggaaaa
     3901 cggtgtaaca agggtgaaca ctatcccata tcaccagctc accgtctttc attgccatac
     3961 gaaattccgg atgagcattc atcaggcggg caagaatgtg aataaaggcc ggataaaact
     4021 tgtgcttatt tttctttacg gtctttaaaa aggccgtaat atccagctga acggtctggt
     4081 tataggtaca ttgagcaact gactgaaatg cctcaaaatg ttctttacga tgccattggg
     4141 atatatcaac ggtggtatat ccagtgattt ttttctccat tttagcttcc ttagctcctg
     4201 aaaatctcga taactcaaaa aatacgcccg gtagtgatct tatttcatta tggtgaaagt
     4261 tggaacctct tacgtgccga tcaacagttt tattgttcat gaccaaaatc ccttaacgtg
     4321 agttttcgtt ccactgagcg tcagaccccg tagaaaagat caaaggatct tcaagggatc
     4381 ctttttttct gcgcgtaatc tgctgcttgc aaacaaaaaa accaccgcta ccagcggtgg
     4441 tttgtttgcc ggatcaagag ctaccaactc tttttccgaa ggtaactggc ttcagcagag
     4501 cgcagatacc aaatactgtc cttctagtgt agccgtagtt aggccaccac ttcaagaact
     4561 ctgtagcacc gcctacatac ctcgctctgc taatcctgtt accagtggct gctgccagtg
     4621 gcgataagtc gtgtcttacc gggttggact caagacgata gttaccggat aaggcgcagc
     4681 ggtcgggctg aacggggggt tcgtgcacac agcccagctt ggagcgaacg acctacaccg
     4741 aactgagata cctacagcgt gagctatgag aaagcgccac gcttcccgaa gggagaaagg
     4801 cggacaggta tccggtaagc ggcagggtcg gaacaggaga gcgcacgagg gagcttccag
     4861 ggggaaacgc ctggtatctt tatagtcctg tcgggtttcg ccacctctga cttgagcgtc
     4921 gatttttgtg atgctcgtca ggggggcgga gcctatggaa a
//
