# Supplementary material for: Modular engineering of thermoresponsive allosteric proteins
Source: Nat Chem Biol. 2026 Feb 12;22(5):751–8. doi: 10.1038/s41589-026-02151-y (PMC13128441; doi:10.1038/s41589-026-02151-y)
Supplement: Supplementary file 4 — Raw and statistical data. [file 41589_2026_2151_MOESM4_ESM.xlsx]

## Sheet: Fig1
b
Sample	37°C rep 1	37°C rep 2	37°C rep 3	41°C rep 1	41°C rep 2	41°C rep 3
No-AraC	55.0747	53.8029	50.6446	55.2876	59.0446	60.4382
AraC-wt	41417.5	40566.8	37292.9	32293.6	31537.4	32720.7
AraC-LOV	30986.6	32089.2	31324.1	2144.35	2911.28	1771.11
AraC-LOV-C450A	30661.7	30941.6	31588.4	2284.22	2049.72	2718.56
AraC-LOV-E409C	35813.9	37712.8	38110.8	5579.77	9398.63	5981.02
AraC-LOV-E409V	28137.5	28837.6	27482.9	1051.31	1226.5	662.011
AraC-LOV-R448S	26074.5	25540	23363.3	385.148	562.688	386.958
AraC-LOV-R460H	28754.1	29707.8	29525.7	844.652	1153.01	839.226
AraC-LOV-D459E	19763.7	18781.1	17115.5	462.024	604.786	481.846
AraC-LOV-D432V	30558.1	15816.6	29832.3	214.741	448.018	275.833
AraC-LOV-K488N	24309.8	26308.9	24924.3	551.583	554.818	677.57
AraC-LOV-R464H_L531F	17313.9	13533	11457.6	415.261	233.031	446.068
AraC-LOV-P423R_R460H_D515V	22785	22622.4	23085.9	424.845	561.449	336.834
AraC-LOV-R464H	30459	27610.6	29460.7	1085.32	1437.24	1298.27

## Sheet: Fig2
a
Sample	IPTG	Ara	Condition 1 rep 1	Condition 1 rep 2	Condition 1 rep 3	Condition 2 rep 1	Condition 2 rep 2	Condition 2 rep 3
AraC wt	50	0	29.3663	27.7094	24.7188	33.9349	34.6075	33.3969
AraC wt	50	1	7178.01	6210.26	9046.98	15755.7	14641.7	15574.7
AraC wt	50	4	17900.5	15736.5	22546.6	24258.5	24253.2	22056.8
AraC wt	50	8	19606.6	24008.5	24097.1	25470.4	26807.8	23992.7
AraC wt	50	16	23713.9	24336.8	26439.6	25616.4	26657.4	24945.5
AraC wt	50	25	25158.4	21026.2	28552.9	27312.6	25857.1	24578.4
AraC wt	100	0	29.0831	28.2663	22.5225	33.0241	34.2359	29.9646
AraC wt	100	1	8859.64	6284.22	9382.74	10654.3	12285.6	13781.4
AraC wt	100	4	18859	17835.4	22648.6	24094.5	23918.1	20883.1
AraC wt	100	8	21148.2	20116	25567.8	25931.2	26200.1	25836
AraC wt	100	16	24478.6	23410.4	29116.3	28160.1	27671.5	26552.3
AraC wt	100	25	27474.7	26974.9	30540.4	27523.1	28702.6	26239
AraC wt	400	0	31.1096	27.4326	30.5395	31.5562	29.3734	24.8825
AraC wt	400	1	598.06	934.816	1288.53	708.114	813.525	2293.41
AraC wt	400	4	10886.8	11661.5	8118.94	11344.4	11057.8	9239.68
AraC wt	400	8	22626.6	20327	27362.7	22096.2	21813.9	19817.1
AraC wt	400	16	25436.9	23978.5	29997.4	25694.2	26903.8	27378.1
AraC wt	400	25	25781	24941.2	30534.5	26424.4	26734.1	28359.7
AraC wt	1000	0	28.3688	32.5969	23.2198	32.6629	29.0102	28.7822
AraC wt	1000	1	151.542	195.147	2801.87	133.667	107.835	151.636
AraC wt	1000	4	4913.68	3527.31	8069.03	1073.56	1266.25	1054
AraC wt	1000	8	10778.5	14936.8	15118.9	6447.57	8836.48	7063.73
AraC wt	1000	16	20309.9	20318.9	34758.6	16711	21746.7	16802.3
AraC wt	1000	25	24278.8	22929.7	36543.9	23155.4	23823.9	24594.1
b
Sample	IPTG	Ara	Condition 1 rep 1	Condition 1 rep 2	Condition 1 rep 3	Condition 2 rep 1	Condition 2 rep 2	Condition 2 rep 3
AraC-LOV-C450A	50	0	27.3764	26.9158	27.9835	27.3889	30.9864	29.7896
AraC-LOV-C450A	50	1	6523.48	5002.66	5446.22	2092.44	1583.95	478.36
AraC-LOV-C450A	50	4	7649.55	6564.14	7868.25	2673.58	3910.39	1526.39
AraC-LOV-C450A	50	8	8302.14	9007.2	9342.59	4861.97	4239.88	3303.61
AraC-LOV-C450A	50	16	9736.48	9507.2	11830.1	4368.19	6174.2	3480.04
AraC-LOV-C450A	50	25	9163.3	9405.99	10030.2	6480.78	7177.58	7056.4
AraC-LOV-C450A	100	0	26.9784	24.1437	27.34	26.9542	26.5252	22.532
AraC-LOV-C450A	100	1	5005.78	5433.2	4762.23	368.404	293.473	153.954
AraC-LOV-C450A	100	4	8041.8	7627.03	8157.27	786.245	1075.4	519.251
AraC-LOV-C450A	100	8	8026.95	9603.29	9556.06	3056.06	3174.4	979.736
AraC-LOV-C450A	100	16	10949.6	10639.5	10925.3	4613.09	5685.88	3472.77
AraC-LOV-C450A	100	25	10518	10581.4	11664.9	6079.6	5824.63	7327.52
AraC-LOV-C450A	400	0	28.7724	29.4321	26.8231	28.8415	28.946	25.9582
AraC-LOV-C450A	400	1	134.68	248.081	177.159	76.5847	61.9973	59.2483
AraC-LOV-C450A	400	4	518.026	1255.75	299.844	88.8657	95.7188	69.4444
AraC-LOV-C450A	400	8	2945.54	3959.53	1146.22	174.142	138.889	437.29
AraC-LOV-C450A	400	16	5593.99	8786.37	4199.67	332.136	385.439	892.283
AraC-LOV-C450A	400	25	8036.9	10188.6	9245.28	846.325	677.074	1273.95
AraC-LOV-C450A	1000	0	33.182	30.9013	32.7154	29.051	27.9965	30.455
AraC-LOV-C450A	1000	1	58.5198	66.3796	61.6861	44.7967	42.7274	36.685
AraC-LOV-C450A	1000	4	90.1369	123.672	263.006	51.7598	52.4091	45.7666
AraC-LOV-C450A	1000	8	156.25	367.788	328.84	79.2981	77.3462	54.2425
AraC-LOV-C450A	1000	16	468.203	1538.46	409.434	87.7036	95.0161	72.3646
AraC-LOV-C450A	1000	25	1940.72	4806.01	9840.31	177.197	163.61	617.009
d
Sample	Time	rep 1	rep 2	rep 3
Neg	0	226.116	211.005	201.339
Pos	0	235.011	217.187	231.153
AraC_LOV_C450A	0	205.489	239.986	220.909
AraC_LOV_C450A_D432V	0	243.142	236.741	241.305
AraC_LOV_C450A_K488N	0	242.837	253.01	227.279
Neg	3	30.5355	36.5608	34.2531
Pos	3	13333.5	8878.55	11202
AraC_LOV_C450A	3	6922.49	5242.41	6095.84
AraC_LOV_C450A_D432V	3	4853.91	4470.82	3961.41
AraC_LOV_C450A_K488N	3	4773.01	5236.53	4721.82
Neg	7	22.8323	28.8819	21.5273
Pos	7	20453.6	20533.3	20416.3
AraC_LOV_C450A	7	10125.8	10181.2	9058.43
AraC_LOV_C450A_D432V	7	9448.91	10541.7	8809.17
AraC_LOV_C450A_K488N	7	7760.01	9688.64	8048.94
Neg	24	36.9764	38.5531	36.7991
Pos	24	31037.7	30734.9	33021.6
AraC_LOV_C450A	24	4316.09	3558.5	3356.31
AraC_LOV_C450A_D432V	24	961.231	946.569	1382.34
AraC_LOV_C450A_K488N	24	940.542	1184.15	2035.24

## Sheet: Fig3
b
Sample	37°C rep 1	37°C rep 2	37°C rep 3	41°C rep 1	41°C rep 2	41°C rep 3
K136_nL_LOV	0.76157	0.601816	0.826333	0.0656076	0.027539	0.197281
K136_G_LOV	0.866287	0.874293	0.906778	0.919829	0.952305	0.910121
K136_GS_LOV	0.808258	0.855738	0.841172	0.807846	0.862789	0.842643
K136_GP_LOV	0.746546	0.811724	0.832846	0.0144401	0.117979	0.240761
K136_PG_LOV	0.843008	0.89855	0.908293	0.915501	0.999535	0.903215
K136_GPG_LOV	0.806366	0.879646	0.857728	0.877712	0.8477	0.825482
c
Sample	37°C rep 1	37°C rep 2	37°C rep 3	41°C rep 1	41°C rep 2	41°C rep 3
Neg	0.0121044	0.01464	0.01192	0.0138	0.01175	0.0112
CAT-wt	0.868088	0.91428	0.86726	0.86626	0.86939	0.8599
C450A	0.790948	0.82495	0.78244	0.01733	0.04252	0.09178
C450A_E409V	0.552073	0.227	0.67432	0.01305	0.0136	0.0461

## Sheet: Fig4
b
Sample	37°C rep 1	37°C rep 2	37°C rep 3	40°C rep 1	40°C rep 2	40°C rep 3
SauCas9	61.0169	56.7304	58.3525	62.2959	60.1539	61.4336
AcrIIA5	1.05772	1.65837	1.52759	1.32812	1.84275	2.05322
E76-C450A	4.81414	6.51565	6.94686	16.5607	15.0598	15.6846
K488N-1	4.50704	4.23267	4.64602	16.2023	15.0808	14.1801
K488N-2	5.48548	6.52569	8.78049	21.5049	18.5118	20.4791
K488N-4	8.56556	10.0467	13.3043	34.7339	24.7821	30.8102
c
Sample	37°C rep 1	37°C rep 2	37°C rep 3	40°C rep 1	40°C rep 2	40°C rep 3
SauCas9	78.6814	71.06	72.3147	82.5632	73.4694	75.6519
AcrIIA5	3.16092	4.48838	4.3946	3.75076	3.80623	4.78859
E76-C450A	3.16108	5.44629	5.28107	7.66697	10.9395	10.7763
K488N-4	5.37364	6.16464	5.84741	15.2743	14.7541	14.8292
K488N-7	6.17742	8.32834	10.1403	21.8954	26.3863	28.2028
K488N-10	10.5205	14.8804	14.9096	27.3022	27.3322	32.5556
e
Sample	37°C rep 1	37°C rep 2	37°C rep 3	40°C rep 1	40°C rep 2	40°C rep 3
SpyCas9	79.6674	72.6681	67.1533	74.1875	66.6488	63.7854
SpyCas9_E566_LOV	48.7217	33.8624	36.1812	3.34513	1.44509	2.63724
D432V	48.8652	32.5559	35.939	2.54602	0.417319	1.39697
K488N	51.2413	34.0773	36.9739	2.37667	1.01442	1.29333
Sample	37°C rep 1	37°C rep 2	37°C rep 3	40°C rep 1	40°C rep 2	40°C rep 3
SpyCas9	77.455	71.2467	71.6002	70.4775	61.1449	62.6243
SpyCas9_E566_LOV	56.1938	44.2072	54.1788	4.62529	2.92553	2.64249
D432V	55.7576	42.4313	44.3683	3.18263	1.58328	1.80785
K488N	61.8592	46.084	49.4542	4.27522	2.57177	2.37467
f
Sample	37°C rep 1	37°C rep 2	37°C rep 3	40°C rep 1	40°C rep 2	40°C rep 3
SpyCas9_DMSO	65.4973	56.2956	60.3814	62.2182	58.9209	68.4316
SpyCas9_Cor	60.8341	49.4892	67.9118	65.1557	55.1834	64.8296
SpyCas9_T1048_cpGR2_DMSO	0.672091	0.653417	0.663589	0.864454	0.58326	0.809465
SpyCas9_T1048_cpGR2_Cor	38.2671	35.3095	39.5792	1.49078	1.14566	1.28795
Sample	37°C rep 1	37°C rep 2	37°C rep 3	40°C rep 1	40°C rep 2	40°C rep 3
SpyCas9_DMSO	73.1546	58.7532	69.9886	71.4511	67.9069	70.1985
SpyCas9_Cor	68.8003	55.5765	70.5059	67.2009	62.0126	66.7426
SpyCas9_T1048_cpGR2_DMSO	1.5748	0.962815	1.184	0.605214	0.473416	0.62435
SpyCas9_T1048_cpGR2_Cor	44.4959	36.2686	48.7289	3.52887	3.87384	4.07017

## Sheet: ExtFig1
Sample	37°C dark rep 1	37°C dark rep 2	37°C dark rep 3	37°C blue light rep 1	37°C blue light rep 2	37°C blue light rep 3	41°C dark rep 1	41°C dark rep 2	41°C dark rep 3
No-AraC	22.4783	24.3655	21.5037	23.5847	23.6084	22.6277	23.4968	22.7712	21.1856
AraC wt	16321.6	19618.1	17742.7	16739.7	20291.8	18500.8	13050.9	14985.8	15031.8
AraC-S170-LOV	12103.3	14326.4	12710.4	327.438	547.127	602.435	501.779	605.006	700.2
AraC-S170-LOV-C450A	11528.9	13721.9	13487.7	141.387	175.989	155.776	427.175	574.035	621.554
AraC-S170-LOV-C450A-D432V	10700.9	14690.4	14272.2	41.3638	49.1156	46.9662	105.121	118.932	146.043
AraC-S170-LOV-C450A-K488N	9597.97	10773.4	11591.8	34.6818	39.1041	51.0545	142.958	178.36	200.779
AraC-S170-LOV-C450A-D432V-K488N	730.668	1313.03	365.673	23.4279	26.4907	22.8498	21.3279	21.0867	20.8181
AraC-S170-LOV-T406A-T407A	15868.3	18757.8	18171.6	3851.65	7509.69	5311.02	12304.2	14526.2	14384.4
AraC-S170-LOV-I532A	12011.6	13445.9	14765.3	513.678	441.315	633.349	2039.33	2387.87	2746.88
AraC-S170-LOV-N538E	12390.6	14697.8	12825.6	2810.92	3521.56	4041.44	3429.04	3736.34	4347.87
AraC-S170-LOV-G528A-N538E	10398.6	10865.4	11848.7	10545.2	12939.1	12049.7	2080.34	2634.77	2698.44

## Sheet: ExtFig2
a
Time [s]	CAT-1	CAT_LOV_C450A-1	CAT-2	CAT_LOV_C450A-2	CAT-3	CAT_LOV_C450A-3
0	0.0976333	0.0996	0.106	0.105867	0.0989667	0.0971667
909.967	0.098	0.0986667	0.1056	0.104967	0.0998333	0.0970667
1819.97	0.099	0.0986	0.106333	0.104033	0.1025	0.0974333
2729.93	0.1014	0.0988667	0.109567	0.103933	0.1079	0.0978333
3639.93	0.106	0.0980333	0.123367	0.104633	0.117267	0.0981667
4549.93	0.118333	0.0963667	0.141533	0.107567	0.132233	0.0986
5459.87	0.134533	0.0974	0.166067	0.108833	0.1515	0.0980333
6369.87	0.1567	0.0973333	0.1979	0.110233	0.179333	0.0991667
7279.87	0.187833	0.0991667	0.237367	0.112567	0.2143	0.0996333
8189.83	0.2259	0.099	0.277367	0.1134	0.251067	0.100067
9099.8	0.2585	0.0994333	0.330167	0.1155	0.298267	0.0998667
10009.8	0.307833	0.1011	0.370833	0.117967	0.353333	0.100767
10919.8	0.358933	0.102833	0.424733	0.1208	0.400967	0.1023
11829.8	0.408833	0.103933	0.469567	0.1241	0.4523	0.103467
12739.7	0.4558	0.104533	0.509733	0.128433	0.4979	0.104733
13649.7	0.495567	0.1056	0.5459	0.131967	0.5391	0.105833
14559.7	0.5355	0.106667	0.5775	0.137	0.578933	0.107267
15469.7	0.5681	0.107867	0.596567	0.142167	0.606067	0.108733
16379.7	0.587233	0.109167	0.606467	0.148767	0.618567	0.110233
17289.7	0.5967	0.1106	0.613133	0.1556	0.627933	0.112267
18199.6	0.604933	0.112267	0.616633	0.163167	0.634033	0.1139
19109.6	0.610967	0.114133	0.621067	0.171867	0.6392	0.1159
20019.6	0.614767	0.116233	0.6246	0.182167	0.6426	0.117767
20929.6	0.6178	0.118667	0.628267	0.193667	0.646433	0.1204
21839.5	0.6224	0.121467	0.630667	0.2052	0.651733	0.123333
22749.5	0.626267	0.1246	0.633333	0.217667	0.654933	0.1266
23659.5	0.631367	0.1281	0.6358	0.230767	0.658667	0.130233
24569.5	0.633233	0.131933	0.6385	0.243667	0.660567	0.1344
25479.5	0.6367	0.136333	0.6394	0.254867	0.665233	0.1392
26389.5	0.640933	0.141767	0.640333	0.2701	0.667433	0.144667
27299.5	0.641533	0.147667	0.641367	0.2881	0.667867	0.1509
28209.4	0.6391	0.1546	0.6413	0.3107	0.6666	0.158033
29119.4	0.639167	0.162333	0.641867	0.325733	0.664	0.165633
30029.4	0.638067	0.171833	0.640967	0.344633	0.665467	0.1747
30939.4	0.6398	0.182733	0.6398	0.369667	0.664267	0.184733
31849.3	0.638933	0.195167	0.639667	0.3998	0.665733	0.1957
32759.4	0.640267	0.207467	0.637233	0.435167	0.663533	0.206233
33669.3	0.638567	0.2216	0.636467	0.4691	0.662933	0.217967
34579.3	0.6377	0.236967	0.637367	0.4967	0.662067	0.230467
35489.5	0.6371	0.255033	0.638667	0.518833	0.660133	0.2435
36399.5	0.6321	0.272633	0.637	0.537967	0.658667	0.259967
37309.5	0.632	0.2922	0.6353	0.5534	0.656767	0.2801
38219.4	0.6308	0.317033	0.6343	0.563367	0.656	0.3009
39129.4	0.6297	0.344733	0.633667	0.569567	0.6549	0.3228
40039.4	0.628433	0.371833	0.633733	0.576033	0.6542	0.3487
40949.4	0.629267	0.4019	0.631933	0.5834	0.6531	0.377033
41859.4	0.6281	0.433767	0.632033	0.5796	0.6526	0.4104
42769.4	0.627667	0.4655	0.631533	0.577733	0.652133	0.4447
43679.3	0.626433	0.492233	0.6309	0.576667	0.650367	0.4767
44589.3	0.626933	0.514967	0.63	0.5741	0.649767	0.505033
45499.3	0.626967	0.5315	0.628367	0.572067	0.650067	0.527067
46409.3	0.6263	0.5443	0.6296	0.571167	0.6507	0.545033
47319.2	0.624833	0.552667	0.629633	0.5701	0.651133	0.557967
48229.2	0.625767	0.5582	0.630567	0.569	0.6504	0.568833
49139.2	0.625	0.561533	0.629567	0.567667	0.650633	0.573733
50049.2	0.624933	0.5649	0.6289	0.5664	0.651267	0.577633
50959.2	0.623467	0.566633	0.6276	0.566033	0.649433	0.582367
51869.2	0.624933	0.562467	0.6275	0.5645	0.648967	0.5766
52779.2	0.623467	0.560333	0.629633	0.563033	0.647367	0.5747
53689.1	0.624867	0.559233	0.6277	0.5622	0.647167	0.573033
54599.1	0.621633	0.5564	0.625167	0.561467	0.648033	0.5716
55509.1	0.623167	0.5554	0.6274	0.5615	0.648133	0.5704
56419.1	0.6227	0.5536	0.625567	0.560567	0.648033	0.5696
57329	0.621033	0.551633	0.625333	0.560033	0.646967	0.567867
58239.1	0.6195	0.551233	0.626167	0.559633	0.647033	0.5667
b
Sample	37°C rep 1	37°C rep 2	37°C rep 3	41°C rep 1	41°C rep 2	41°C rep 3
Neg	0.0121044	0.0146416	0.0119171	0.0137961	0.0117506	0.0112003
CAT-wt	0.868088	0.914276	0.867261	0.866256	0.869385	0.859904
C450A	0.790948	0.824947	0.782441	0.0173318	0.0425197	0.0917775
C450A_E409C	0.775802	0.750853	0.773007	0.856245	0.684002	0.74405
C450A_E409V	0.552073	0.226998	0.674324	0.01305	0.0136009	0.0461017
C450A_D432V	0.0327436	0.0268994	0.0480474	0.0150171	0.0169653	0.0293469
C450A_K488N	0.325044	0.222016	0.648538	0.0362419	0.0126492	0.0176908
c
Sample	37°C rep 1	37°C rep 2	37°C rep 3	41°C rep 1	41°C rep 2	41°C rep 3
CAT no RFP	106.296	96.9171	103.96	101.908	101.859	98.5735
CAT	24253.8	24767.1	31621.2	31590	33938.4	18150.6
CAT-LOV-C450A	9885.1	12493.5	13346.8	13700.3	13447.3	6314.56
CAT-LOV-C450A-E409C	14963.3	20470.3	18302.2	14891.7	13858	17447
CAT-LOV-C450A-E409V	11701	11822.3	12728.5	12242.5	12986.6	7649.08
CAT-LOV-C450A-D432V	6452.5	7188.52	10361.9	12233.8	12457.3	6865.77
CAT-LOV-C450A-K488N	9796.65	9830.33	10721	12868	13415.1	8011.83

## Sheet: ExtFig3
b
Sample	37°C rep 1	37°C rep 2	37°C rep 3	41°C rep 1	41°C rep 2	41°C rep 3	42°C rep 1	42°C rep 2	42°C rep 3
RFP_no_degtag	32074.1	32899.3	31868.6	26001.8	34710.2	33581.6	34305.9	26296.2	32790.9
RFP_EAA	16189.2	18055.7	17441.1	13850.1	12932.4	12960.1	9211.51	7081.14	4483.73
RFP_EAAKGS	23513.5	24143.7	22559.4	15387.2	15691	14857.1	10997.9	10959.9	10808.2
RFP_EAAKGS_E409V	18914.8	17868.3	18347.5	10312.5	9993.57	10376	6279.46	5405.25	1552.51
RFP_LAA	16986.7	16645.4	15362.9	12043.1	11466.8	11912.3	6286.79	4625.04	2578.22

## Sheet: ExtFig4
d	AsLOV2_Cell1	AsLOV2_Cell2	AsLOV2_Cell3	AsLOV2_Cell4	AsLOV2_Cell5	AsLOV2_Cell6	AsLOV2_Cell7	AsLOV2_Cell8	AsLOV2_Cell9	AsLOV2_Cell10	AsLOV2_Cell11	AsLOV2_Cell12	AsLOV2_Cell13	AsLOV2_Cell14	AsLOV2_Cell15
0 min	3.02591	3.01518	5.39431	3.68829	5.73632	5.81488	2.61938	4.67349	2.8981	1.78221	5.28868	5.39323	3.4723	3.11189	2.48966
20 min	2.92388	2.88864	5.36491	3.43021	5.49353	6.15155	3.06111	4.21759	2.63663	1.80638	4.89652	5.58834	3.30556	3.04339	2.40066
41 min	3.04129	3.15895	5.20211	3.31187	5.92048	5.7444	3.26666	4.96324	2.77647	1.74267	5.24368	5.5836	3.33751	2.96107	2.41546
61 min	2.72109	2.9499	4.84976	3.12574	5.30198	6.25839	3.28433	4.35398	2.85025	1.92932	4.50931	5.25624	3.33405	2.92358	2.21862
82 min	2.92248	3.00781	5.19994	3.37218	5.39469	6.57706	3.69845	4.72755	2.81156	1.94321	4.88981	5.58345	3.45358	2.93815	2.25238
102 min	2.76463	2.83172	4.60673	3.34333	4.88374	5.49196	3.81378	1.59757	2.40009	2.06431	4.062	5.60955	3.16465	2.82281	1.97021
e	LEXY_Cell1	LEXY_Cell2	LEXY_Cell3	LEXY_Cell4	LEXY_Cell5	LEXY_Cell6	LEXY_Cell7	LEXY_Cell8	LEXY_Cell9	LEXY_Cell10	LEXY_Cell11	LEXY_Cell12	LEXY_Cell13	LEXY_Cell14	LEXY_Cell15	LEXY_Cell16	LEXY_Cell17	LEXY_Cell18	LEXY_Cell19	LEXY_Cell20	LEXY_Cell21
0 min	1.88342	1.88261	1.57991	2.26436	2.232	1.67438	2.07211	2.04898	1.48382	1.78566	2.12341	2.1082	1.852	1.3884	1.90533	1.78717	1.97388	1.77956	1.75153	2.00887	2.27295
20 min	1.487	1.44423	1.43675	1.54854	1.70863	1.53609	1.62727	1.6665	1.20206	1.48503	1.83025	1.56277	1.42181	1.08989	1.3758	1.52271	1.52022	1.53853	1.47107	1.75719	1.86705
41 min	1.78761	1.92098	1.57212	2.06373	2.50897	1.78927	1.67703	2.11355	1.47942	1.97211	2.31854	1.98823	1.71102	1.39891	1.43657	1.72626	2.07099	1.74482	1.77457	1.73565	1.92607
61 min	1.37426	1.55709	1.30389	1.65251	2.18647	1.38415	1.5851	1.68951	1.11472	1.51584	1.75911	1.54377	1.34275	1.27925	1.22929	1.3898	1.74395	1.60177	1.45346	1.43946	1.55224
82 min	1.92598	1.99095	1.55418	1.88164	2.76678	1.73472	1.90871	1.85779	1.33815	1.8053	2.13764	2.1253	1.81216	1.55521	1.40763	1.7587	1.70739	1.97273	1.71884	1.78495	1.95164
102 min	1.50733	1.51065	1.33911	1.53585	1.82043	1.56524	1.54707	1.66372	1.30995	1.38694	1.58215	1.69555	1.45634	1.39408	1.20104	1.37236	1.37616	1.5093	1.46469	1.4713	1.73053
f	K488N_Cell1	K488N_Cell2	K488N_Cell3	K488N_Cell4	K488N_Cell5	K488N_Cell6	K488N_Cell7	K488N_Cell8	K488N_Cell9	K488N_Cell10	K488N_Cell11	K488N_Cell12	K488N_Cell13	K488N_Cell14	K488N_Cell15	K488N_Cell16	K488N_Cell17	K488N_Cell18	K488N_Cell19	K488N_Cell20	K488N_Cell21	K488N_Cell22	K488N_Cell23	K488N_Cell24	K488N_Cell25	K488N_Cell26	K488N_Cell27	K488N_Cell28	K488N_Cell29	K488N_Cell30	K488N_Cell31	K488N_Cell32	K488N_Cell33	K488N_Cell34	K488N_Cell35
0 min	2.1886	1.60101	1.95227	2.13638	2.00241	1.77915	2.10921	2.20007	1.74581	2.02164	2.09649	2.30921	1.92522	1.80406	2.74586	2.62404	2.16752	2.23417	3.15694	1.74894	3.22241	1.58426	1.31142	1.44656	1.97493	1.78474	1.73268	2.13382	2.65764	1.87802	2.07255	2.68055	1.88449	1.81312	1.8049
20 min	1.68131	1.29707	1.54471	1.81363	1.6034	1.26843	1.78062	1.66368	1.34661	1.60295	1.58882	1.81994	1.60597	1.31572	1.56798	1.88949	1.75365	1.67214	2.46254	1.32168	2.1427	1.22798	1.34408	1.38429	1.64839	1.57207	2.04524	1.97004	2.0873	1.56867	1.85493	1.79812	1.46879	1.70541	1.47951
41 min	2.00778	1.65693	2.13918	2.02128	1.79981	1.67833	2.08819	1.89426	1.52268	2.0996	2.12691	1.99309	2.02778	1.59742	1.9125	2.22843	1.88119	1.97314	2.75094	1.54112	2.66126	1.35398	1.41434	2.04975	2.2866	2.17632	1.75311	2.32546	2.54091	2.00878	2.18062	2.16044	1.81155	2.11339	1.99952
61 min	1.44644	1.23414	1.48001	1.61298	1.46957	1.36708	1.69359	1.67361	1.44963	1.66098	1.73993	1.62515	1.59965	1.25154	1.55157	1.73394	1.55401	1.56419	2.32124	1.35497	2.06769	1.22702	1.52517	1.56598	1.97515	1.58027	1.93104	1.91332	2.01361	1.50544	1.64843	2.04091	1.44728	1.77737	1.68641
82 min	1.64983	1.51721	1.83112	1.85609	1.7887	1.75493	2.25966	1.91873	1.64812	2.01493	2.06937	1.98052	1.87974	1.59091	1.78056	1.95561	1.88353	1.85956	2.92493	1.45847	2.18983	1.50896	1.7723	1.95809	2.06454	2.43353	2.09566	2.30528	2.54165	1.8577	1.98077	2.15184	1.81707	2.06755	1.81643
102 min	1.24851	1.25635	1.49606	1.71283	1.34749	1.59236	1.89639	1.60992	1.34614	1.82571	1.66176	1.56449	1.51219	1.45519	1.41616	1.50416	1.50113	1.57696	2.64515	1.26327	1.93616	1.31544	1.37867	1.7417	1.61924	2.34277	1.87259	1.80794	2.26826	1.35727	1.77191	1.96799	1.35546	1.85366	1.42301
g	NES16_Cell1	NES16_Cell2	NES16_Cell3	NES16_Cell4	NES16_Cell5	NES16_Cell6	NES16_Cell7	NES16_Cell8	NES16_Cell9	NES16_Cell10	NES16_Cell11	NES16_Cell12	NES16_Cell13	NES16_Cell14	NES16_Cell15	NES16_Cell16	NES16_Cell17	NES16_Cell18	NES16_Cell19	NES16_Cell20	NES16_Cell21	NES16_Cell22	NES16_Cell23	NES16_Cell24	NES16_Cell25	NES16_Cell26	NES16_Cell27	NES16_Cell28	NES16_Cell29	NES16_Cell30	NES16_Cell31	NES16_Cell32	NES16_Cell33	NES16_Cell34	NES16_Cell35	NES16_Cell36	NES16_Cell37	NES16_Cell38	NES16_Cell39	NES16_Cell40	NES16_Cell41	NES16_Cell42	NES16_Cell43	NES16_Cell44	NES16_Cell45	NES16_Cell46	NES16_Cell47
0 min	0.899178	0.877908	0.905746	0.989609	1.21982	1.20734	1.28258	1.07894	0.970516	0.926693	0.934655	1.04461	1.12613	0.976246	1.23124	0.836998	1.15758	0.994271	0.950532	0.987388	0.865019	1.0777	0.962855	1.02067	0.997756	0.949784	1.25449	1.04906	0.945335	1.11373	1.19358	0.77221	0.700804	1.0335	0.92104	1.02571	0.841583	0.901897	0.974849	0.942136	0.916132	0.843941	1.06266	1.1158	1.14754	0.753083	0.738565
20 min	0.75563	0.864694	0.80429	0.931402	0.824473	1.10477	0.94041	0.954226	0.970807	1.05828	0.842779	0.882217	0.947142	1.00812	1.06693	0.701023	1.01477	0.947346	1.01939	0.838595	0.786862	0.997539	0.863513	0.839843	0.929144	0.892155	1.07793	0.983711	0.795509	0.841508	0.876988	0.812757	0.671494	0.901444	0.747396	0.954505	0.796491	0.837813	0.911883	0.894185	0.872114	0.84889	0.947283	0.913407	1.07768	0.683918	0.74653
41 min	0.885085	0.905832	0.878208	0.990691	1.21236	1.08068	1.19494	1.04315	1.16546	1.13739	0.999367	1.14325	1.12821	1.2533	1.22284	0.762163	1.04079	1.03107	0.881881	0.870033	0.787369	1.03503	0.908585	1.17327	1.11611	0.875142	1.06109	1.06935	0.88761	0.883539	0.934373	0.728449	0.651303	0.938363	0.929764	1.01872	0.877849	0.965447	1.00781	0.923925	0.920183	0.9238	1.09613	1.01049	1.0953	0.731095	0.776824
61 min	0.860899	0.840689	0.855555	0.845866	1.01109	0.793132	1.03408	0.993814	1.12633	1.05404	0.918446	1.163	0.955048	1.06234	0.835816	0.720087	0.882857	0.925136	0.804514	0.845814	0.758491	0.950866	0.919959	0.840413	1.04848	0.835508	1.07046	0.935753	0.948162	0.952094	0.860146	0.807602	0.639552	0.90721	0.746697	0.919676	0.803262	0.863121	0.836673	0.972412	0.919187	0.953985	0.911456	0.969244	0.914217	0.65225	0.790267
82 min	0.939321	0.916184	1.0027	0.993759	1.12324	0.908476	1.20317	1.20489	1.1802	1.12356	0.981239	1.16345	1.11013	1.02914	1.11716	0.808604	1.00529	0.954746	0.911153	1.0323	0.75272	1.10196	1.09503	1.08439	1.32158	0.868105	1.29843	1.0504	0.936123	0.968891	0.936365	0.860467	0.640791	0.981181	0.869523	0.9121	0.882369	0.923849	1.10623	0.963235	0.957508	1.02399	1.00988	1.06838	0.961027	0.697057	0.832079
102 min	0.820055	0.909451	0.915788	0.854927	0.977539	0.855939	1.04968	0.980532	1.00257	0.838142	0.971705	0.991647	0.977849	0.906426	0.951912	0.815281	0.891928	1.0386	0.916786	0.973228	0.780878	1.00708	1.06598	0.936303	0.974427	0.831574	1.21746	0.974237	0.824831	1.04494	0.788947	0.705244	0.635161	1.0129	0.764136	0.801834	0.845221	0.872337	0.898791	0.89315	0.803403	0.870359	0.929945	0.949747	0.92321	0.640117	0.721686

## Sheet: p-Values
	p-values	two-sided Student's t-test
Fig. 1b
No-AraC	0.0661
AraC-wt	0.0044
AraC-LOV	>0.0001
AraC-LOV-C450A	>0.0001
AraC-LOV-E409C	>0.0001
AraC-LOV-E409V	>0.0001
AraC-LOV-R448S	>0.0001
AraC-LOV-R460H	>0.0001
AraC-LOV-D459E	>0.0001
AraC-LOV-D432V	0.0064
AraC-LOV-K488N	>0.0001
AraC-LOV-R464H_L531F	0.0013
AraC-LOV-P423R_R460H_D515V	>0.0001
AraC-LOV-R464H	>0.0001
Fig. 3b
K136_nL_LOV	0.0017
K136_G_LOV	0.0647
K136_GS_LOV	0.9052
K136_GP_LOV	0.0007
K136_PG_LOV	0.1985
K136_GPG_LOV	0.9325
Fig. 3c
Neg	0.6174
CAT-wt	0.3171
C450A	>0.0001
C450A_E409V	0.0263
Fig. 4b
SauCas9	0.1366
AcrIIA5	0.3113
E76-C450A	0.0002
K488N-1	0.0001
K488N-2	0.0005
K488N-4	0.0038
Fig. 4c
SauCas9	0.425
AcrIIA5	0.8625
E76-C450A	0.0163
K488N-4	>0.0000
K488N-7	0.0014
K488N-10	0.0024
Fig. 4e
CFTR
SpyCas9	0.3573
SpyCas9_E566_LOV	0.0013
D432V	0.0017
K488N	0.0018
CCR5
SpyCas9	0.0695
SpyCas9_E566_LOV	0.0002
D432V	0.0004
K488N	0.0005
Fig. 4f
CFTR
SpyCas9_DMSO	0.5572
SpyCas9_Cor	0.7317
SpyCas9_T1048_cpGR2_DMSO	0.3585
SpyCas9_T1048_cpGR2_Cor	>0.0001
CCR5
SpyCas9_DMSO	0.60001
SpyCas9_Cor	0.9464
SpyCas9_T1048_cpGR2_DMSO	0.0221
SpyCas9_T1048_cpGR2_Cor	0.0004
